# Supplementary material for: N,N′-Bis(2-quinolylcarbon­yl)hydrazine
Source: Acta Crystallogr Sect E Struct Rep Online. 2009 Sep 26;65(Pt 10):o2526. doi: 10.1107/S1600536809037842 (PMC2970370; doi:10.1107/S1600536809037842)
Supplement: Supplementary file 1 [file e-65-o2526-sup1.cif]

##############################################################################
###                                                                        ###
###        Electronic paper (Acta Crystallographica Section E)             ###
###                                                                        ###
##############################################################################
#                                                                            #
# This CIF contains the data in a paper accepted for publication in Acta     #
# Crystallographica Section E. It conforms to the requirements of Notes      #
# for Authors for Section E, and has been peer reviewed under the auspices   #
# of the IUCr Commission on Journals.                                        #
#                                                                            #
# Full details of the Crystallographic Information File format               #
# are given in the paper "The Crystallographic Information File (CIF):       #
# a New Standard Archive File for Crystallography" by S. R. Hall, F. H.      #
# Allen and I. D. Brown [Acta Cryst. (1991), A47, 655-685].                  #
#                                                                            #
# The current version of the core CIF dictionary is obtainable from          #
# ftp://ftp.iucr.org/pub/cif_core.dic. The current version number is 2.4.    #
#                                                                            #
# Software is freely available for graphical display of the structure(s) in  #
# this CIF.  For information consult the CIF home page http://www.iucr.org/  #
# cif/home.html                                                              #
#                                                                            #
# This file may be used for bona fide research purposes within the           #
# scientific community so long as proper attribution is given to the journal # 
# article from which it was obtained.                                        #
#                                                                            #
##############################################################################
                                             
data_I
_audit_creation_method     SHELXL-97
_chemical_name_systematic
;
<i>N</i>,<i>N</i>'-Bis(2-quinolylcarbonyl)hydrazine
;
_chemical_name_common     ?
_chemical_formula_moiety     'C20 H14 N4 O2'
_chemical_formula_sum     'C20 H14 N4 O2'
_chemical_formula_iupac     'C20 H14 N4 O2'
_chemical_formula_weight     342.35
_chemical_melting_point     ?
_symmetry_cell_setting     orthorhombic
_symmetry_space_group_name_H-M     'P c c n'
_symmetry_space_group_name_Hall     '-P 2ab 2ac'
loop_
    _symmetry_equiv_pos_as_xyz
    'x, y, z'
    '-x+1/2, -y+1/2, z'
    '-x, y+1/2, -z+1/2'
    'x+1/2, -y, -z+1/2'
    '-x, -y, -z'
    'x-1/2, y-1/2, -z'
    'x, -y-1/2, z-1/2'
    '-x-1/2, y, z-1/2'
_cell_length_a     11.649(4)
_cell_length_b     17.023(6)
_cell_length_c     8.349(3)
_cell_angle_alpha     90.00
_cell_angle_beta     90.00
_cell_angle_gamma     90.00
_cell_volume     1655.6(10)
_cell_formula_units_Z     4
_cell_measurement_reflns_used     28
_cell_measurement_theta_min     2.08
_cell_measurement_theta_max     26.60
_cell_measurement_temperature     296(2)
_exptl_crystal_description     Block
_exptl_crystal_colour     Colourless
_exptl_crystal_size_max     0.26
_exptl_crystal_size_mid     0.12
_exptl_crystal_size_min     0.08
_exptl_crystal_density_diffrn     1.374
_exptl_crystal_density_meas     ?
_exptl_crystal_density_method     'not measured'
_exptl_crystal_F_000     712
_exptl_absorpt_coefficient_mu     0.092
_exptl_absorpt_correction_type     'Multi-scan'
_exptl_absorpt_process_details     '(SADABS; Bruker, 2005)'
_exptl_absorpt_correction_T_min     0.9764
_exptl_absorpt_correction_T_max     0.9927
_exptl_special_details
;
;
_diffrn_ambient_temperature     296(2)
_diffrn_radiation_type     MoK\a
_diffrn_radiation_wavelength     0.71073
_diffrn_radiation_source     'fine-focus sealed tube'
_diffrn_radiation_monochromator     graphite
_diffrn_measurement_device_type     'Bruker APEXII CCD'
_diffrn_measurement_method     \w
_diffrn_detector_area_resol_mean     ?
_diffrn_reflns_number     10346
_diffrn_reflns_av_R_equivalents     0.0823
_diffrn_reflns_av_sigmaI/netI     0.0626
_diffrn_reflns_theta_min     2.12
_diffrn_reflns_theta_max     25.99
_diffrn_reflns_theta_full     25.99
_diffrn_measured_fraction_theta_max     0.996
_diffrn_measured_fraction_theta_full     0.996
_diffrn_reflns_limit_h_min     -14
_diffrn_reflns_limit_h_max     14
_diffrn_reflns_limit_k_min     -21
_diffrn_reflns_limit_k_max     18
_diffrn_reflns_limit_l_min     -9
_diffrn_reflns_limit_l_max     10
_diffrn_standards_number     ?
_diffrn_standards_interval_count     ?
_diffrn_standards_interval_time     ?
_diffrn_standards_decay_%     ?
_refine_special_details
;
Refinement of <i>F</i>^2^ against ALL reflections. The weighted <i>R</i>-factor
<i>wR</i> and goodness of fit <i>S</i> are based on <i>F</i>^2^, conventional
<i>R</i>-factors <i>R</i> are based on <i>F</i>, with <i>F</i> set to zero for
negative <i>F</i>^2^. The threshold expression of <i>F</i>^2^ >
\s(<i>F</i>^2^) is used only for calculating <i>R</i>-factors(gt) <i>etc</i>.
and is not relevant to the choice of reflections for refinement.
<i>R</i>-factors based on <i>F</i>^2^ are statistically about twice as large
as those based on <i>F</i>, and <i>R</i>- factors based on ALL data will be
even larger.
;
_reflns_number_total     1629
_reflns_number_gt     816
_reflns_threshold_expression     I>2\s(I)
_refine_ls_structure_factor_coef     Fsqd
_refine_ls_matrix_type     full
_refine_ls_R_factor_all     0.1258
_refine_ls_R_factor_gt     0.0462
_refine_ls_wR_factor_gt     0.0952
_refine_ls_wR_factor_ref     0.1151
_refine_ls_goodness_of_fit_ref     0.953
_refine_ls_restrained_S_all     0.953
_refine_ls_number_reflns     1629
_refine_ls_number_parameters     119
_refine_ls_number_restraints     0
_refine_ls_hydrogen_treatment     constr
_refine_ls_weighting_scheme     calc
_refine_ls_weighting_details
                 'calc w=1/[\s^2^(Fo^2^)+(0.0525P)^2^] where P=(Fo^2^+2Fc^2^)/3'
_atom_sites_solution_hydrogens     geom
_atom_sites_solution_primary     direct
_atom_sites_solution_secondary     difmap
_refine_ls_shift/su_max     0.000
_refine_ls_shift/su_mean     0.000
_refine_diff_density_max     0.172
_refine_diff_density_min     -0.187
_refine_ls_extinction_method     'SHELXL97 (Sheldrick, 2008)'
_refine_ls_extinction_coef     0.011(2)
_refine_ls_extinction_expression
                                  'Fc^*^=kFc[1+0.001xFc^2^\l^3^/sin(2\q)]^-1/4^'
loop_
    _atom_type_symbol
    _atom_type_description
    _atom_type_scat_dispersion_real
    _atom_type_scat_dispersion_imag
    _atom_type_scat_source
    'C' 'C' 0.0033 0.0016
                         'International Tables Vol C Tables 4.2.6.8 and 6.1.1.4'
    'H' 'H' 0.0000 0.0000
                         'International Tables Vol C Tables 4.2.6.8 and 6.1.1.4'
    'N' 'N' 0.0061 0.0033
                         'International Tables Vol C Tables 4.2.6.8 and 6.1.1.4'
    'O' 'O' 0.0106 0.0060
                         'International Tables Vol C Tables 4.2.6.8 and 6.1.1.4'
_computing_data_collection     'APEX2 (Bruker, 2005)'
_computing_cell_refinement     'SAINT (Bruker, 2005)'
_computing_data_reduction     'SAINT (Bruker, 2005)'
_computing_structure_solution     'SHELXS97 (Sheldrick, 2008)'
_computing_structure_refinement     'SHELXL97 (Sheldrick, 2008)'
_computing_molecular_graphics     'SHELXTL (Sheldrick, 2008)'
_computing_publication_material     'SHELXTL (Sheldrick, 2008)'
loop_
    _atom_site_type_symbol
    _atom_site_label
    _atom_site_fract_x
    _atom_site_fract_y
    _atom_site_fract_z
    _atom_site_U_iso_or_equiv
    _atom_site_adp_type
    _atom_site_calc_flag
    _atom_site_refinement_flags
    _atom_site_occupancy
    _atom_site_disorder_assembly
    _atom_site_disorder_group
    O O1 0.61559(14) 0.28662(9) 0.3812(2) 0.0651(5) Uani d . 1 . .
    N N1 0.69622(14) 0.44375(10) 0.1318(2) 0.0424(5) Uani d . 1 . .
    N N2 0.73777(18) 0.28973(9) 0.1733(2) 0.0605(6) Uani d . 1 . .
    H H2A 0.7745 0.3197 0.1080 0.073 Uiso calc R 1 . .
    C C1 0.62868(17) 0.40522(13) 0.2314(3) 0.0432(6) Uani d . 1 . .
    C C2 0.52811(18) 0.43630(14) 0.2994(3) 0.0520(7) Uani d . 1 . .
    H H2B 0.4841 0.4063 0.3694 0.062 Uiso calc R 1 . .
    C C3 0.49611(18) 0.51056(15) 0.2615(3) 0.0549(7) Uani d . 1 . .
    H H3A 0.4290 0.5317 0.3037 0.066 Uiso calc R 1 . .
    C C4 0.56521(18) 0.55552(12) 0.1576(3) 0.0450(6) Uani d . 1 . .
    C C5 0.5394(2) 0.63312(13) 0.1127(3) 0.0599(7) Uani d . 1 . .
    H H5A 0.4739 0.6573 0.1530 0.072 Uiso calc R 1 . .
    C C6 0.6091(2) 0.67300(14) 0.0114(3) 0.0663(8) Uani d . 1 . .
    H H6A 0.5908 0.7243 -0.0172 0.080 Uiso calc R 1 . .
    C C7 0.7083(2) 0.63781(14) -0.0508(3) 0.0615(7) Uani d . 1 . .
    H H7A 0.7552 0.6658 -0.1205 0.074 Uiso calc R 1 . .
    C C8 0.73620(19) 0.56297(13) -0.0097(3) 0.0498(6) Uani d . 1 . .
    H H8A 0.8025 0.5401 -0.0509 0.060 Uiso calc R 1 . .
    C C9 0.66544(17) 0.51985(12) 0.0947(3) 0.0401(6) Uani d . 1 . .
    C C10 0.65956(19) 0.32223(14) 0.2702(3) 0.0471(6) Uani d . 1 . .
loop_
    _atom_site_aniso_label
    _atom_site_aniso_U_11
    _atom_site_aniso_U_22
    _atom_site_aniso_U_33
    _atom_site_aniso_U_12
    _atom_site_aniso_U_13
    _atom_site_aniso_U_23
    O1 0.0692(11) 0.0517(10) 0.0743(13) -0.0141(9) 0.0059(10) 0.0116(10)
    N1 0.0396(11) 0.0382(11) 0.0495(12) -0.0009(8) -0.0004(9) -0.0006(9)
    N2 0.0861(15) 0.0349(10) 0.0605(14) 0.0080(12) 0.0094(12) 0.0031(10)
    C1 0.0407(13) 0.0388(13) 0.0501(15) -0.0023(11) -0.0059(11) -0.0051(11)
    C2 0.0404(14) 0.0547(17) 0.0610(17) -0.0066(12) 0.0063(12) -0.0029(13)
    C3 0.0387(13) 0.0605(18) 0.0657(17) 0.0031(12) 0.0043(12) -0.0063(14)
    C4 0.0379(13) 0.0428(14) 0.0543(16) 0.0046(10) -0.0049(11) -0.0065(12)
    C5 0.0508(15) 0.0484(16) 0.080(2) 0.0138(13) -0.0026(14) -0.0058(15)
    C6 0.0691(18) 0.0403(15) 0.089(2) 0.0079(13) -0.0075(16) 0.0060(15)
    C7 0.0599(16) 0.0489(16) 0.076(2) -0.0021(13) 0.0032(14) 0.0091(14)
    C8 0.0459(14) 0.0458(15) 0.0577(16) 0.0004(11) 0.0014(11) 0.0027(12)
    C9 0.0362(12) 0.0358(12) 0.0483(14) 0.0012(10) -0.0064(11) -0.0033(11)
    C10 0.0489(14) 0.0433(15) 0.0491(15) -0.0100(12) -0.0030(12) -0.0013(12)
_geom_special_details
;
All e.s.d.'s (except the e.s.d. in the dihedral angle between two l.s. planes)
are estimated using the full covariance matrix. The cell e.s.d.'s are taken
into account individually in the estimation of e.s.d.'s in distances, angles
and torsion angles; correlations between e.s.d.'s in cell parameters are only
used when they are defined by crystal symmetry. An approximate (isotropic)
treatment of cell e.s.d.'s is used for estimating e.s.d.'s involving l.s.
planes.
;
loop_
    _geom_bond_atom_site_label_1
    _geom_bond_atom_site_label_2
    _geom_bond_site_symmetry_2
    _geom_bond_distance
    _geom_bond_publ_flag
    O1 C10 . 1.220(3) yes
    N1 C1 . 1.319(3) yes
    N1 C9 . 1.379(2) yes
    N2 C10 . 1.338(3) yes
    N2 N2 2_655 1.382(3) yes
    N2 H2A . 0.8600 ?
    C1 C2 . 1.405(3) ?
    C1 C10 . 1.493(3) ?
    C2 C3 . 1.355(3) ?
    C2 H2B . 0.9300 ?
    C3 C4 . 1.409(3) ?
    C3 H3A . 0.9300 ?
    C4 C5 . 1.406(3) ?
    C4 C9 . 1.417(3) ?
    C5 C6 . 1.354(3) ?
    C5 H5A . 0.9300 ?
    C6 C7 . 1.401(3) ?
    C6 H6A . 0.9300 ?
    C7 C8 . 1.359(3) ?
    C7 H7A . 0.9300 ?
    C8 C9 . 1.406(3) ?
    C8 H8A . 0.9300 ?
loop_
    _geom_angle_atom_site_label_1
    _geom_angle_atom_site_label_2
    _geom_angle_atom_site_label_3
    _geom_angle_site_symmetry_1
    _geom_angle_site_symmetry_3
    _geom_angle
    _geom_angle_publ_flag
    C1 N1 C9 . . 116.98(18) ?
    C10 N2 N2 . 2_655 123.0(2) yes
    C10 N2 H2A . . 118.5 ?
    N2 N2 H2A 2_655 . 118.5 ?
    N1 C1 C2 . . 124.4(2) ?
    N1 C1 C10 . . 117.6(2) ?
    C2 C1 C10 . . 118.0(2) ?
    C3 C2 C1 . . 119.1(2) ?
    C3 C2 H2B . . 120.5 ?
    C1 C2 H2B . . 120.5 ?
    C2 C3 C4 . . 119.5(2) ?
    C2 C3 H3A . . 120.2 ?
    C4 C3 H3A . . 120.2 ?
    C5 C4 C3 . . 123.5(2) ?
    C5 C4 C9 . . 118.7(2) ?
    C3 C4 C9 . . 117.8(2) ?
    C6 C5 C4 . . 120.6(2) ?
    C6 C5 H5A . . 119.7 ?
    C4 C5 H5A . . 119.7 ?
    C5 C6 C7 . . 120.7(2) ?
    C5 C6 H6A . . 119.6 ?
    C7 C6 H6A . . 119.6 ?
    C8 C7 C6 . . 120.3(2) ?
    C8 C7 H7A . . 119.8 ?
    C6 C7 H7A . . 119.8 ?
    C7 C8 C9 . . 120.3(2) ?
    C7 C8 H8A . . 119.8 ?
    C9 C8 H8A . . 119.8 ?
    N1 C9 C8 . . 118.5(2) ?
    N1 C9 C4 . . 122.2(2) ?
    C8 C9 C4 . . 119.3(2) ?
    O1 C10 N2 . . 122.7(2) yes
    O1 C10 C1 . . 122.3(2) yes
    N2 C10 C1 . . 115.1(2) yes
loop_
    _geom_hbond_atom_site_label_D
    _geom_hbond_atom_site_label_H
    _geom_hbond_atom_site_label_A
    _geom_hbond_site_symmetry_A
    _geom_hbond_distance_DH
    _geom_hbond_distance_HA
    _geom_hbond_distance_DA
    _geom_hbond_angle_DHA
    _geom_hbond_publ_flag
    N2 H2A N1 ? 0.8600 2.3100 2.689(2) 107.00 yes
    N2 H2A O1 8_755 0.8600 2.3500 2.978(3) 130.00 yes
    C5 H5A O1 3_655 0.9300 2.4500 3.177(3) 135.00 yes
    C8 H8A Cg1 8_554 0.9300 2.6400 3.449 146.00 yes
data_global
_journal_date_recd_electronic     2009-09-10
_journal_date_accepted     2009-09-18
_journal_name_full     'Acta Crystallographica, Section E'
_journal_year     2009
_journal_volume     65
_journal_issue     10
_journal_page_first     o2526
_journal_page_last     o2526
_journal_paper_category     QO
_journal_coeditor_code     RZ2361
_publ_contact_author_name     'Prof. Dun-Ru, Zhu'
_publ_contact_author_address
;
     College of Chemistry and Chemical Engineering
     State Key Laboratory of Materials-oriented Chemical Engineering
     Nanjing University of Technology
     Nanjing 210009
     People's Republic of China
;
_publ_contact_author_email     'zhudr@njut.edu.cn'
_publ_contact_author_fax     '86(025)83172261'
_publ_contact_author_phone     '86(025)83587717'
_publ_section_title
;
<i>N</i>,<i>N</i>'-Bis(2-quinolylcarbonyl)hydrazine
;
loop_
    _publ_author_name
    _publ_author_address
    'Hui-Min Cheng'
;
  College of Chemistry and Chemical Engineering
  State Key Laboratory of Materials-oriented Chemical Engineering
  Nanjing University of Technology
  Nanjing 210009
  People's Republic of China
;
    'Lang Chen'
;
  College of Chemistry and Chemical Engineering
  State Key Laboratory of Materials-oriented Chemical Engineering
  Nanjing University of Technology
  Nanjing 210009
  People's Republic of China
;
    'Wei Lu'
;
  College of Chemistry and Chemical Engineering
  State Key Laboratory of Materials-oriented Chemical Engineering
  Nanjing University of Technology
  Nanjing 210009
  People's Republic of China
;
    'Xuan Shen'
;
  College of Chemistry and Chemical Engineering
  State Key Laboratory of Materials-oriented Chemical Engineering
  Nanjing University of Technology
  Nanjing 210009
  People's Republic of China
;
    'Dun-Ru Zhu'
;
  College of Chemistry and Chemical Engineering
  State Key Laboratory of Materials-oriented Chemical Engineering
  Nanjing University of Technology
  Nanjing 210009
  People's Republic of China
;
