# Supplementary material for: N,N′-Bis(2-quinolylcarbon­yl)hydrazine
Source: Acta Crystallogr Sect E Struct Rep Online. 2009 Sep 26;65(Pt 10):o2526. doi: 10.1107/S1600536809037842 (PMC2970370; doi:10.1107/S1600536809037842)
Supplement: Supplementary file 2 [file e-65-o2526-Isup2.hkl]

# 
# h,k,l, Fc-squared, Fo-squared, sigma(Fo-squared) and status flag 
# 
data_I
_shelx_title ' L in Pccn' 
_shelx_refln_list_code          4 
_shelx_F_calc_maximum      125.36 
_exptl_crystal_F_000       712.00 
_reflns_d_resolution_high  0.8108 
 
loop_ 
 _symmetry_equiv_pos_as_xyz 
 'x, y, z' 
 '-x+1/2, -y+1/2, z' 
 '-x, y+1/2, -z+1/2' 
 'x+1/2, -y, -z+1/2' 
 '-x, -y, -z' 
 'x-1/2, y-1/2, -z' 
 'x, -y-1/2, z-1/2' 
 '-x-1/2, y, z-1/2' 
 
_cell_length_a    11.6487 
_cell_length_b    17.0232 
_cell_length_c     8.3489 
_cell_angle_alpha  90.000 
_cell_angle_beta   90.000 
_cell_angle_gamma  90.000 
 
_shelx_F_squared_multiplier     1.000 
 
loop_ 
 _refln_index_h 
 _refln_index_k 
 _refln_index_l 
 _refln_F_squared_calc 
 _refln_F_squared_meas 
 _refln_F_squared_sigma 
 _refln_observed_status 
   2   0   0     1696.94     1598.75     25.23 o 
   4   0   0      865.15      814.40     17.38 o 
   6   0   0       91.01       81.29     11.94 o 
   8   0   0      388.00      374.15     34.33 o 
  10   0   0        0.26        0.00     19.83 o 
  12   0   0       13.72        0.00     37.31 o 
  14   0   0        3.06        0.00     47.82 o 
   1   1   0     4223.66     4447.33     46.89 o 
   3   1   0       77.21       59.46      4.80 o 
   5   1   0     1834.11     1747.51     19.89 o 
   7   1   0      190.72      191.66      9.50 o 
   9   1   0      228.64      257.67     15.45 o 
  11   1   0        1.06        0.00     13.11 o 
  13   1   0        5.13        0.00     22.19 o 
   0   2   0     5378.36     5418.30     56.35 o 
   2   2   0     3231.96     2828.80     28.82 o 
   4   2   0     4635.07     4508.03     38.01 o 
   6   2   0     2383.81     2402.84     26.24 o 
   8   2   0      527.72      570.78     15.07 o 
  10   2   0        5.63       11.53     13.21 o 
  12   2   0       61.93       42.43     15.97 o 
  14   2   0       24.40       15.46     18.02 o 
   1   3   0     6962.53     6869.94     63.21 o 
   3   3   0      774.02      709.68     12.07 o 
   5   3   0     1997.82     2012.53     22.10 o 
   7   3   0      612.57      590.51     14.21 o 
   9   3   0       13.39       25.68     10.98 o 
  11   3   0      433.31      378.63     26.63 o 
  13   3   0        2.24        0.00     18.88 o 
   0   4   0      265.39      259.50      8.31 o 
   2   4   0       25.77       30.55      6.82 o 
   4   4   0        4.66        3.08      4.57 o 
   6   4   0      148.98      167.29      8.50 o 
   8   4   0       92.80       81.92      9.68 o 
  10   4   0       39.66       50.04     11.74 o 
  12   4   0      369.78      364.50     37.57 o 
  14   4   0        3.92        0.00     24.01 o 
   1   5   0     1825.80     1814.58     20.42 o 
   3   5   0      108.84       92.35      6.44 o 
   5   5   0      155.72      167.50      8.04 o 
   7   5   0       92.20       81.57      8.64 o 
   9   5   0        3.00        0.00     10.54 o 
  11   5   0     1380.54     1397.83     39.55 o 
  13   5   0        3.70        0.00     15.02 o 
   0   6   0      322.32      289.38     10.02 o 
   2   6   0       54.93       54.33      7.40 o 
   4   6   0      116.37      121.03      6.74 o 
   6   6   0      834.21      908.29     15.92 o 
   8   6   0        1.53       27.87      9.67 o 
  10   6   0       23.92       32.90     12.12 o 
  12   6   0      221.09      199.93     20.91 o 
   1   7   0       62.23       75.91      5.83 o 
   3   7   0      929.87      932.30     17.82 o 
   5   7   0      171.69      210.73      9.06 o 
   7   7   0      687.03      665.01     15.52 o 
   9   7   0        9.43        7.44      9.07 o 
  11   7   0       40.64       37.10     14.74 o 
  13   7   0       20.39        0.00     16.05 o 
   0   8   0     6428.92     6403.91     76.19 o 
   2   8   0     1411.88     1498.66     19.60 o 
   4   8   0       34.73       30.23      8.47 o 
   6   8   0      747.18      761.07     15.84 o 
   8   8   0       10.82       12.96     13.57 o 
  10   8   0       18.46       18.18     12.15 o 
  12   8   0        0.00       10.26     16.21 o 
   1   9   0     4785.89     5028.00     47.19 o 
   3   9   0       41.94       51.66      8.00 o 
   5   9   0       21.37        8.13      7.05 o 
   7   9   0      236.31      235.39     11.78 o 
   9   9   0       68.98       71.54     13.51 o 
  11   9   0        3.83        0.00     12.43 o 
   0  10   0       80.68       97.88     10.61 o 
   2  10   0        4.18        5.00      6.42 o 
   4  10   0      722.09      670.68     21.30 o 
   6  10   0       63.30       66.69     10.23 o 
   8  10   0     1105.39     1155.77     27.71 o 
  10  10   0        0.26        7.97     17.74 o 
  12  10   0       40.63       60.05     24.74 o 
   1  11   0      530.04      510.84     13.30 o 
   3  11   0        0.39        0.00      8.62 o 
   5  11   0      454.93      459.06     14.84 o 
   7  11   0     1787.95     1721.16     32.31 o 
   9  11   0        1.86       10.97     17.81 o 
  11  11   0       14.97        0.00     24.61 o 
   0  12   0      534.05      521.64     22.02 o 
   2  12   0      268.38      284.15     14.04 o 
   4  12   0      341.21      341.05     16.03 o 
   6  12   0      276.83      283.54     16.04 o 
   8  12   0      110.28       98.99     21.75 o 
  10  12   0        0.06        0.00     16.59 o 
   1  13   0      151.65      160.07     11.64 o 
   3  13   0       24.22        5.26      9.98 o 
   5  13   0      122.59      145.13     16.47 o 
   7  13   0       22.72       26.79     15.58 o 
   9  13   0       34.69       35.86     31.08 o 
  11  13   0       79.17       54.19     21.22 o 
   0  14   0      973.45      962.61     48.64 o 
   2  14   0       19.11        2.03     12.19 o 
   4  14   0      895.93      872.94     24.32 o 
   6  14   0      161.27      204.21     15.80 o 
   8  14   0        8.99        0.00     18.50 o 
  10  14   0        5.05        1.08     17.58 o 
   1  15   0        3.42        5.08     16.13 o 
   3  15   0      167.92      169.71     20.74 o 
   5  15   0      216.28      238.00     18.53 o 
   7  15   0      551.20      674.98     45.13 o 
   9  15   0       63.77       44.36     18.82 o 
   0  16   0      140.20      155.16     29.62 o 
   2  16   0       32.63       14.12     16.00 o 
   4  16   0      452.03      519.80     30.04 o 
   6  16   0       10.89        1.31     25.34 o 
   8  16   0      113.03       99.83     22.62 o 
   1  17   0      414.27      351.11     28.11 o 
   3  17   0       17.38       23.76     17.54 o 
   5  17   0       19.56       45.59     23.44 o 
   7  17   0        0.01       40.67     30.65 o 
   0  18   0      235.09      138.05     33.37 o 
   2  18   0        0.28        0.00     17.25 o 
   4  18   0        0.08        0.00     18.31 o 
   6  18   0       22.49       25.12     29.64 o 
   1  19   0       21.77       34.04     20.02 o 
   3  19   0       10.41        2.16     21.93 o 
   5  19   0        3.97        2.65     31.11 o 
   0  20   0        4.78       42.75     28.60 o 
   2  20   0        0.28       28.65     22.00 o 
   4  20   0       29.07       90.09     33.02 o 
   1   1   1     4657.19     4628.33     25.93 o 
   2   1   1    15715.07    17520.68     97.28 o 
   3   1   1     4116.09     4072.95     25.92 o 
   4   1   1       20.61       19.50      3.37 o 
   5   1   1      969.30      932.88     10.83 o 
   6   1   1      258.05      276.58      6.68 o 
   7   1   1      682.06      685.33     10.19 o 
   8   1   1      330.07      337.21     10.47 o 
   9   1   1       12.74       20.48      7.54 o 
  10   1   1        2.27        0.00      7.30 o 
  11   1   1       10.01        0.00      9.21 o 
  12   1   1        0.15        0.00     10.75 o 
  13   1   1        3.66        0.00     13.57 o 
  14   1   1       13.35       14.37     14.92 o 
   1   2   1     1348.32     1268.31      8.75 o 
   2   2   1     7043.15     6965.33     38.81 o 
   3   2   1     6291.29     6136.28     35.83 o 
   4   2   1      598.06      613.77      8.18 o 
   5   2   1      169.10      208.27      5.61 o 
   6   2   1      123.85      146.26      5.58 o 
   7   2   1      320.13      370.14      8.27 o 
   8   2   1       36.19       33.94      6.59 o 
   9   2   1      173.11      188.40     12.10 o 
  10   2   1      110.45      117.51     10.41 o 
  11   2   1       13.70        0.00      9.38 o 
  12   2   1        5.44       24.37     10.67 o 
  13   2   1       19.93        0.00     13.81 o 
  14   2   1        7.06        4.11     16.03 o 
   1   3   1      464.09      416.63      6.32 o 
   2   3   1      886.04      805.57      7.79 o 
   3   3   1     1174.01     1062.30     10.55 o 
   4   3   1       84.48       83.19      4.31 o 
   5   3   1        0.51        5.09      3.00 o 
   6   3   1      576.16      595.50      9.11 o 
   7   3   1       96.04      110.80      6.15 o 
   8   3   1       27.40       29.23      7.28 o 
   9   3   1      150.68      146.46      9.60 o 
  10   3   1       82.34       76.84      9.63 o 
  11   3   1       20.52       13.33      9.05 o 
  12   3   1        2.16        6.50     12.05 o 
  13   3   1       35.96       37.70     11.94 o 
  14   3   1        7.85        0.00     22.04 o 
   1   4   1      167.46      173.08      4.95 o 
   2   4   1     2968.90     2805.50     18.32 o 
   3   4   1      756.68      678.44      8.01 o 
   4   4   1      167.65      153.26      4.72 o 
   5   4   1      650.68      628.49      8.48 o 
   6   4   1      547.59      601.56      9.77 o 
   7   4   1        2.26        0.55      5.01 o 
   8   4   1      133.20      133.48      8.01 o 
   9   4   1      108.55      119.56      8.46 o 
  10   4   1       11.51        7.68      8.11 o 
  11   4   1       13.16        0.00      8.67 o 
  12   4   1      174.66      182.29     14.26 o 
  13   4   1      208.20      184.02     18.52 o 
  14   4   1       76.71       57.18     41.32 o 
   1   5   1      147.85      147.95      5.24 o 
   2   5   1      328.66      316.95      5.56 o 
   3   5   1        0.01        6.15      3.35 o 
   4   5   1     1132.57     1123.35     11.32 o 
   5   5   1        0.79        0.00      3.61 o 
   6   5   1       80.28       71.30      5.19 o 
   7   5   1       48.54       49.90      5.92 o 
   8   5   1       41.48       42.38      8.90 o 
   9   5   1       81.48       77.75      9.83 o 
  10   5   1      124.58      137.99     10.71 o 
  11   5   1       25.27       23.23     11.33 o 
  12   5   1       11.87        9.07     12.73 o 
  13   5   1        5.37        0.34     11.12 o 
   1   6   1      413.98      381.90      6.52 o 
   2   6   1      886.59      874.39      9.96 o 
   3   6   1      168.99      163.62      5.03 o 
   4   6   1      686.92      714.83      9.77 o 
   5   6   1      215.76      229.53      6.42 o 
   6   6   1     1389.46     1345.27     14.13 o 
   7   6   1        6.12        2.18      5.86 o 
   8   6   1       10.77        2.13      4.59 o 
   9   6   1       48.49       52.80      8.41 o 
  10   6   1        4.14        0.00      8.00 o 
  11   6   1        7.20        5.92      9.22 o 
  12   6   1       23.12       17.97     12.47 o 
  13   6   1       83.18       83.28     14.49 o 
   1   7   1     1335.74     1291.31     11.81 o 
   2   7   1     2844.80     2824.24     20.82 o 
   3   7   1       24.53       20.92      3.87 o 
   4   7   1        1.60        7.72      4.02 o 
   5   7   1       85.27       80.02      5.26 o 
   6   7   1      107.02      111.65      6.11 o 
   7   7   1      215.13      230.57      8.88 o 
   8   7   1      101.40       84.73      7.88 o 
   9   7   1        4.35        6.78      5.94 o 
  10   7   1      135.43      126.39     13.57 o 
  11   7   1        0.00        0.00     12.02 o 
  12   7   1       22.13       21.56     11.27 o 
  13   7   1       46.64       44.86     14.08 o 
   1   8   1     2937.62     3030.73     21.94 o 
   2   8   1      164.42      167.02      6.68 o 
   3   8   1       31.48       27.52      4.70 o 
   4   8   1       57.09       63.68      5.06 o 
   5   8   1      152.26      181.77      6.84 o 
   6   8   1      161.26      153.81      7.23 o 
   7   8   1       82.47       94.89      7.80 o 
   8   8   1       11.00       25.57      7.15 o 
   9   8   1       81.67       92.81      9.35 o 
  10   8   1       11.10        1.20      7.50 o 
  11   8   1       31.66       12.21     11.72 o 
  12   8   1       10.36       13.00     12.79 o 
  13   8   1        0.23       14.89     25.47 o 
   1   9   1      669.70      642.41      8.95 o 
   2   9   1       25.01       23.73      4.44 o 
   3   9   1      359.44      356.68      9.61 o 
   4   9   1        3.51        0.00      4.59 o 
   5   9   1      189.96      184.21      7.15 o 
   6   9   1      793.24      741.07     12.45 o 
   7   9   1      132.08      129.97      8.32 o 
   8   9   1       83.59      102.61      8.20 o 
   9   9   1      132.42      172.87     12.16 o 
  10   9   1       92.28      105.43     10.95 o 
  11   9   1        0.34        0.00     10.89 o 
  12   9   1        5.26        0.00     10.65 o 
   1  10   1      791.15      783.06     10.35 o 
   2  10   1      166.48      174.23      7.09 o 
   3  10   1       10.93        7.46      5.53 o 
   4  10   1      145.39      136.46      6.92 o 
   5  10   1      502.09      496.04     10.63 o 
   6  10   1       30.81       24.05      6.45 o 
   7  10   1      316.23      335.18     11.75 o 
   8  10   1      113.99      124.36     11.79 o 
   9  10   1      107.08       99.91     11.44 o 
  10  10   1       11.59       14.63     10.24 o 
  11  10   1        2.79       20.04     11.64 o 
  12  10   1        7.76        1.38     12.19 o 
   1  11   1       39.62       56.30      5.94 o 
   2  11   1        3.51        7.73      5.56 o 
   3  11   1       12.72       11.00      6.18 o 
   4  11   1      280.83      276.07     12.17 o 
   5  11   1      715.62      723.28     13.84 o 
   6  11   1      517.08      505.77     13.87 o 
   7  11   1      374.28      389.54     13.74 o 
   8  11   1       15.69       25.26      9.55 o 
   9  11   1       16.57        6.56     10.01 o 
  10  11   1        1.60        0.00      9.95 o 
  11  11   1        8.60        0.00     13.40 o 
  12  11   1       12.52        0.00     18.74 o 
   1  12   1       31.79       29.42      6.26 o 
   2  12   1        2.43        0.00      5.91 o 
   3  12   1        4.45        9.74      6.46 o 
   4  12   1      234.44      240.04      9.69 o 
   5  12   1      550.65      535.08     13.63 o 
   6  12   1       97.97      102.19     10.49 o 
   7  12   1        2.67        1.57      7.89 o 
   8  12   1       27.43       22.68      9.95 o 
   9  12   1       89.97      108.24     13.74 o 
  10  12   1       74.19       79.14     13.97 o 
  11  12   1       39.04       53.75     15.99 o 
   1  13   1        2.28        0.00      7.09 o 
   2  13   1        0.77        0.18      8.13 o 
   3  13   1       11.21       24.81      7.76 o 
   4  13   1       13.50       18.04      8.16 o 
   5  13   1        0.09        0.00      7.32 o 
   6  13   1        7.42        0.00      8.33 o 
   7  13   1       30.04        9.03     10.38 o 
   8  13   1        1.33        0.00     12.61 o 
   9  13   1        3.56        0.00     14.03 o 
  10  13   1       11.42       10.04     12.75 o 
  11  13   1        0.00        0.00     14.32 o 
   1  14   1        0.11        0.00      7.96 o 
   2  14   1       27.70       40.10      9.45 o 
   3  14   1        4.09        6.92      8.81 o 
   4  14   1      216.96      200.15     13.33 o 
   5  14   1      433.13      461.30     15.43 o 
   6  14   1       45.45       29.36      9.54 o 
   7  14   1        0.31        5.09      9.05 o 
   8  14   1        3.04        0.00     11.18 o 
   9  14   1       11.05        0.00     12.13 o 
  10  14   1       42.31       73.96     14.51 o 
   1  15   1        0.02        0.24      9.20 o 
   2  15   1        3.93        0.00      9.30 o 
   3  15   1        1.06        7.87      8.70 o 
   4  15   1      129.44       95.47     14.28 o 
   5  15   1      227.15      215.16     17.34 o 
   6  15   1      241.78      250.87     15.97 o 
   7  15   1      116.82      129.36     29.62 o 
   8  15   1        0.49        0.00     17.69 o 
   9  15   1        0.13        0.00     14.43 o 
   1  16   1       38.11       13.83     12.25 o 
   2  16   1       29.79       26.30     10.41 o 
   3  16   1       25.03        5.30     10.13 o 
   4  16   1      103.50      114.64     12.37 o 
   5  16   1       92.15      131.48     13.77 o 
   6  16   1       78.49      117.24     14.03 o 
   7  16   1      112.23      122.39     17.09 o 
   8  16   1        8.62        9.35     15.20 o 
   9  16   1       12.10        0.00     18.43 o 
   1  17   1       47.37       55.91     13.14 o 
   2  17   1        9.98       14.46     12.82 o 
   3  17   1        7.66       11.74     12.26 o 
   4  17   1        0.89        6.87     12.35 o 
   5  17   1       40.61       71.87     17.78 o 
   6  17   1      103.93      124.43     34.68 o 
   7  17   1       21.15       27.72     17.74 o 
   8  17   1       17.20        0.00     20.48 o 
   1  18   1       50.77       60.27     14.52 o 
   2  18   1       43.33       34.78     13.83 o 
   3  18   1        3.49       18.74     17.38 o 
   4  18   1       12.45        0.20     21.22 o 
   5  18   1        7.83       35.38     17.14 o 
   6  18   1       12.49       20.01     22.95 o 
   1  19   1       21.25       30.60     13.99 o 
   2  19   1       20.02       23.35     14.10 o 
   3  19   1        1.61        8.53     14.13 o 
   4  19   1        0.46       10.22     16.44 o 
   5  19   1        3.34        4.75     16.37 o 
   1  20   1        0.02       19.86     14.96 o 
   2  20   1       11.11       27.59     14.95 o 
   3  20   1        1.80       11.61     17.14 o 
   4  20   1       12.14        0.00     24.66 o 
   1   0   2     3970.40     3563.12    140.26 o 
   2   0   2     6608.10     6397.83    159.94 o 
   3   0   2      410.53      411.02      8.02 o 
   4   0   2      114.44      116.43      5.78 o 
   5   0   2      882.63      837.83     12.78 o 
   6   0   2     1699.41     1648.27     20.20 o 
   7   0   2     1031.76     1003.33     27.23 o 
   8   0   2      144.01      132.74     11.92 o 
   9   0   2       97.00      121.28     12.72 o 
  10   0   2       33.13       34.07     11.41 o 
  11   0   2      185.73      185.39     15.25 o 
  12   0   2        8.69       15.83     15.23 o 
  13   0   2        6.17       14.29     15.59 o 
  14   0   2       34.52       10.59     23.84 o 
   0   1   2     1110.81     1163.07     18.33 o 
   1   1   2    14075.73    14556.04     85.38 o 
   2   1   2    10705.20    11093.52     60.32 o 
   3   1   2        0.77        0.00      3.48 o 
   4   1   2     2877.92     2787.46     21.97 o 
   5   1   2        2.06        7.40      4.11 o 
   6   1   2       53.77       60.97      4.37 o 
   7   1   2       58.99       67.71      8.69 o 
   8   1   2       13.10        8.55      6.77 o 
   9   1   2      125.18      126.81      9.43 o 
  10   1   2       23.31       14.16      7.61 o 
  11   1   2        6.66        0.00      7.73 o 
  12   1   2        5.65        9.41     10.65 o 
  13   1   2        3.21       19.57     11.23 o 
  14   1   2       14.21       11.94     17.16 o 
   0   2   2     1044.15     1003.27     21.12 o 
   1   2   2     4139.31     4206.66     32.09 o 
   2   2   2    11546.43    11927.53     64.70 o 
   3   2   2     2959.68     2880.45     20.62 o 
   4   2   2       26.12       23.45      3.91 o 
   5   2   2     1702.57     1616.16     15.62 o 
   6   2   2      138.84      149.10      6.92 o 
   7   2   2      130.46      152.85      8.91 o 
   8   2   2       74.28       76.02      8.33 o 
   9   2   2      216.88      212.48     10.21 o 
  10   2   2      283.81      294.34     11.52 o 
  11   2   2        4.55        1.26      8.49 o 
  12   2   2       40.63       33.92     11.04 o 
  13   2   2        6.04        0.00     10.41 o 
  14   2   2       19.64       10.53     28.93 o 
   0   3   2       23.51        6.78      5.47 o 
   1   3   2     2313.02     2215.04     15.90 o 
   2   3   2     3096.56     3090.22     21.71 o 
   3   3   2       11.32       20.21      3.12 o 
   4   3   2     2135.12     2142.39     17.70 o 
   5   3   2        6.52        4.29      4.26 o 
   6   3   2       83.82       96.14      6.08 o 
   7   3   2        0.00        0.00      5.11 o 
   8   3   2       36.86       32.70      7.23 o 
   9   3   2      250.24      262.03     10.87 o 
  10   3   2      421.12      405.28     12.76 o 
  11   3   2       98.45      110.28     10.68 o 
  12   3   2       46.62       46.32     10.30 o 
  13   3   2        0.03        0.00     13.07 o 
   0   4   2     1138.19     1008.69     12.26 o 
   1   4   2     1064.12     1009.02      9.56 o 
   2   4   2      130.80      139.44      4.09 o 
   3   4   2     2706.46     2673.14     18.49 o 
   4   4   2     2527.01     2591.98     18.83 o 
   5   4   2       17.66       23.50      4.62 o 
   6   4   2       16.34       18.54      5.20 o 
   7   4   2       64.49       68.56      6.68 o 
   8   4   2        8.06       10.19      4.91 o 
   9   4   2      104.94      108.90      9.26 o 
  10   4   2      169.35      165.52     10.11 o 
  11   4   2       82.46       82.62     12.52 o 
  12   4   2        9.85        0.00     10.65 o 
  13   4   2        4.24        0.00     14.53 o 
   0   5   2       16.31        3.39      4.99 o 
   1   5   2        0.01        0.00      3.41 o 
   2   5   2      402.47      390.69      7.48 o 
   3   5   2      699.94      657.43      8.07 o 
   4   5   2      417.01      419.79      8.95 o 
   5   5   2      468.68      478.74      8.15 o 
   6   5   2       44.38       54.49      7.19 o 
   7   5   2        3.86        0.00      6.47 o 
   8   5   2       14.62       28.12      6.88 o 
   9   5   2      170.59      164.48     10.88 o 
  10   5   2       40.39       43.03      8.37 o 
  11   5   2        1.55        0.00      7.54 o 
  12   5   2       27.48       37.52     10.78 o 
  13   5   2       41.02       49.55     15.68 o 
   0   6   2      387.37      392.36     10.67 o 
   1   6   2       83.75      104.97      4.83 o 
   2   6   2       70.84       78.17      6.28 o 
   3   6   2      165.05      176.43      5.07 o 
   4   6   2     1220.80     1292.93     12.57 o 
   5   6   2       23.86       35.30      4.69 o 
   6   6   2      153.33      182.81      7.93 o 
   7   6   2        4.54        0.83      6.03 o 
   8   6   2       10.80        9.66      8.76 o 
   9   6   2      122.06      119.78      9.09 o 
  10   6   2        9.94        3.60      8.37 o 
  11   6   2        3.15        0.00      9.47 o 
  12   6   2      217.68      213.56     15.59 o 
  13   6   2       34.26       18.89     13.95 o 
   0   7   2       51.57       54.35      4.27 o 
   1   7   2      829.36      783.45     10.29 o 
   2   7   2      189.41      202.35      6.68 o 
   3   7   2       16.73       16.07      4.56 o 
   4   7   2      597.06      612.08      9.48 o 
   5   7   2       22.48       20.90      5.14 o 
   6   7   2        5.02        3.43      5.55 o 
   7   7   2       30.58       25.05      6.69 o 
   8   7   2        4.68        7.16      6.85 o 
   9   7   2        2.81        0.00      8.06 o 
  10   7   2       56.06       56.76     11.08 o 
  11   7   2       15.25        8.65     10.73 o 
  12   7   2       37.18        9.87     11.80 o 
  13   7   2       84.80       89.44     28.79 o 
   0   8   2      139.45      153.86     10.16 o 
   1   8   2      449.65      475.64      9.09 o 
   2   8   2        8.48       12.26      4.65 o 
   3   8   2      612.43      607.28      9.19 o 
   4   8   2       17.71       23.34      4.81 o 
   5   8   2       36.69       44.91      5.80 o 
   6   8   2      176.41      191.06      9.55 o 
   7   8   2       42.81       44.68      8.35 o 
   8   8   2      463.91      489.95     13.60 o 
   9   8   2      426.05      461.34     16.04 o 
  10   8   2       63.05       68.53     13.87 o 
  11   8   2        0.01        0.00     10.47 o 
  12   8   2       11.23        0.01     15.33 o 
   0   9   2      147.99      159.16      6.32 o 
   1   9   2      196.05      218.63      6.92 o 
   2   9   2       36.61       38.95      5.61 o 
   3   9   2       35.39       34.38      5.79 o 
   4   9   2       84.76       96.92      7.29 o 
   5   9   2        8.12       11.72      6.60 o 
   6   9   2       31.65       26.83      7.93 o 
   7   9   2      103.51      112.92      9.20 o 
   8   9   2        6.09       10.44      7.73 o 
   9   9   2      149.99      153.87     11.44 o 
  10   9   2      146.80      168.49     16.55 o 
  11   9   2        2.63        0.00     10.35 o 
  12   9   2        5.34        7.61     11.83 o 
   0  10   2     1238.49     1254.52     27.13 o 
   1  10   2       19.64       15.99      4.97 o 
   2  10   2      503.65      514.99     10.43 o 
   3  10   2      692.78      682.22     12.19 o 
   4  10   2       83.87       79.53      7.18 o 
   5  10   2        0.11        7.41      7.65 o 
   6  10   2        4.62        6.40      7.79 o 
   7  10   2       30.77       29.90      7.93 o 
   8  10   2      228.48      212.68     16.31 o 
   9  10   2      178.87      201.24     12.48 o 
  10  10   2        4.79        0.00     10.70 o 
  11  10   2        2.22        0.00     15.78 o 
  12  10   2        0.42        2.67     25.79 o 
   0  11   2      140.66      124.79     13.38 o 
   1  11   2       27.77       20.81      7.27 o 
   2  11   2      119.56      118.86     10.01 o 
   3  11   2        9.72       17.32      6.53 o 
   4  11   2      420.77      445.09     11.54 o 
   5  11   2       31.14       27.33      8.24 o 
   6  11   2      215.15      227.06     15.65 o 
   7  11   2        6.13        9.93      8.20 o 
   8  11   2        5.17        2.99      8.13 o 
   9  11   2       20.44       20.11     14.75 o 
  10  11   2       44.94       60.15     12.56 o 
  11  11   2       17.93        5.90     12.13 o 
   0  12   2       46.58       45.16     12.25 o 
   1  12   2       44.57       45.85      7.93 o 
   2  12   2       25.18       20.16      8.24 o 
   3  12   2      151.52      168.16     10.26 o 
   4  12   2        8.89       14.20      8.41 o 
   5  12   2      357.54      392.47     13.10 o 
   6  12   2      289.98      294.50     12.39 o 
   7  12   2      132.61      149.56     10.02 o 
   8  12   2        8.25        0.00      8.33 o 
   9  12   2        5.39       13.04     10.50 o 
  10  12   2        0.07        0.00     11.19 o 
  11  12   2       13.87        0.00     12.28 o 
   0  13   2       20.75        0.00     12.41 o 
   1  13   2        2.01       11.83      7.61 o 
   2  13   2     1862.80     1712.77     23.23 o 
   3  13   2      971.68      905.40     26.50 o 
   4  13   2      106.75      110.90     10.16 o 
   5  13   2      822.17      806.63     21.50 o 
   6  13   2      124.04      110.21     17.71 o 
   7  13   2        0.73        0.00      8.69 o 
   8  13   2       28.15       23.32      9.99 o 
   9  13   2        0.01        7.86     13.21 o 
  10  13   2       23.61       23.18     14.67 o 
   0  14   2        7.08        5.82     11.95 o 
   1  14   2        0.00        8.18      7.94 o 
   2  14   2      205.21      207.29     11.07 o 
   3  14   2      117.65      111.45     11.39 o 
   4  14   2       31.89       22.88     10.56 o 
   5  14   2       86.84       81.70     15.95 o 
   6  14   2        7.69        7.80     11.13 o 
   7  14   2       14.08       38.63     10.65 o 
   8  14   2       11.20       12.82     11.98 o 
   9  14   2        0.08        0.00     15.85 o 
  10  14   2       29.46        3.29     18.86 o 
   0  15   2       34.36       33.76     13.33 o 
   1  15   2        2.57        0.00      9.62 o 
   2  15   2       40.92       45.60      9.59 o 
   3  15   2        2.20        2.18      6.18 o 
   4  15   2      141.85      150.82     13.33 o 
   5  15   2       30.64       30.09     11.42 o 
   6  15   2       86.60       82.23     17.07 o 
   7  15   2        0.30       12.74     11.73 o 
   8  15   2        5.80        0.00     14.23 o 
   9  15   2        1.42        0.00     15.26 o 
   0  16   2       16.41        6.82     16.19 o 
   1  16   2        5.31       10.74     12.32 o 
   2  16   2      164.89      128.08     12.88 o 
   3  16   2       99.34       72.71     10.71 o 
   4  16   2        1.25       15.98     10.97 o 
   5  16   2        0.72        0.00     10.60 o 
   6  16   2      106.24      144.37     14.94 o 
   7  16   2        1.37       11.01     12.35 o 
   8  16   2       77.49       73.97     16.83 o 
   0  17   2       54.54       31.74     19.73 o 
   1  17   2        5.67       20.52     12.12 o 
   2  17   2        1.45        0.00     10.06 o 
   3  17   2       21.96        4.65     10.78 o 
   4  17   2       16.46       18.97     15.90 o 
   5  17   2       22.35       37.77     19.15 o 
   6  17   2       27.18       21.41     12.52 o 
   7  17   2       48.31       73.45     15.85 o 
   0  18   2       24.83        0.00     18.78 o 
   1  18   2       14.94       13.37     12.79 o 
   2  18   2        3.45        0.00     12.15 o 
   3  18   2       33.90       61.21     17.73 o 
   4  18   2       15.52        4.29     14.69 o 
   5  18   2       21.81       18.85     13.60 o 
   6  18   2       36.55       39.68     14.75 o 
   0  19   2       60.76       68.92     21.07 o 
   1  19   2       22.43       27.53     14.08 o 
   2  19   2        0.66        4.60     13.71 o 
   3  19   2        0.49        0.00     15.48 o 
   4  19   2       18.43        8.66     21.28 o 
   5  19   2        4.36       49.16     27.26 o 
   0  20   2       50.64       29.09     21.99 o 
   1  20   2       11.02       29.74     15.55 o 
   2  20   2        1.25       34.14     20.91 o 
   3  20   2        0.85       78.65     32.68 o 
   1   1   3        1.15        3.64      3.33 o 
   2   1   3      193.19      211.04      7.36 o 
   3   1   3      288.51      292.84      6.44 o 
   4   1   3       36.90       41.58      4.28 o 
   5   1   3        1.38        0.00      2.82 o 
   6   1   3      184.59      209.62      8.55 o 
   7   1   3      148.39      148.69     10.74 o 
   8   1   3       12.98        0.79      7.04 o 
   9   1   3      304.45      311.24     11.41 o 
  10   1   3      187.93      181.34      9.97 o 
  11   1   3        5.58        7.66      8.20 o 
  12   1   3       15.12       11.55      8.79 o 
  13   1   3        5.27       12.35     10.81 o 
   1   2   3     1548.60     1426.87     14.35 o 
   2   2   3       66.58       66.48      3.91 o 
   3   2   3       38.41       43.22      3.49 o 
   4   2   3     1906.68     1901.46     17.44 o 
   5   2   3      142.01      152.40      6.00 o 
   6   2   3        2.17        0.00      4.92 o 
   7   2   3      466.96      460.89     12.70 o 
   8   2   3      554.22      516.95     12.21 o 
   9   2   3      200.36      223.84     10.51 o 
  10   2   3       53.05       44.58      8.26 o 
  11   2   3       65.21       53.68      9.13 o 
  12   2   3        0.67        0.00      8.61 o 
  13   2   3        0.01        0.00     10.09 o 
   1   3   3      616.36      558.46      8.26 o 
   2   3   3      896.18      870.39      8.90 o 
   3   3   3     2378.12     2305.34     16.96 o 
   4   3   3     3147.48     3131.26     23.76 o 
   5   3   3      344.83      331.71      7.78 o 
   6   3   3       83.83       74.55      6.10 o 
   7   3   3       27.12       28.47      6.71 o 
   8   3   3       77.76       76.79      7.60 o 
   9   3   3        0.60        0.00      6.20 o 
  10   3   3      130.41      135.27     10.19 o 
  11   3   3       27.81       28.50      8.73 o 
  12   3   3        7.10        0.00      8.94 o 
  13   3   3        4.47        0.00     13.97 o 
   1   4   3      284.34      303.53      6.96 o 
   2   4   3       11.31       16.80      3.23 o 
   3   4   3        3.24        4.00      3.30 o 
   4   4   3     1993.96     1999.69     17.65 o 
   5   4   3      622.54      607.22     11.23 o 
   6   4   3       76.47       79.28      6.39 o 
   7   4   3       70.55       71.08      7.47 o 
   8   4   3       26.48       24.38      7.54 o 
   9   4   3       37.69       46.27      8.09 o 
  10   4   3        3.54        1.68      6.40 o 
  11   4   3       25.25       37.03      9.10 o 
  12   4   3        0.73        0.00     10.63 o 
  13   4   3       11.83        0.00     11.38 o 
   1   5   3      964.88      940.32     10.49 o 
   2   5   3     1783.92     1887.72     15.89 o 
   3   5   3      160.23      150.83      4.93 o 
   4   5   3        1.95        7.32      3.81 o 
   5   5   3      698.91      721.34     11.68 o 
   6   5   3      363.43      379.50      9.29 o 
   7   5   3      116.12      134.65      7.89 o 
   8   5   3        4.52        0.00      6.94 o 
   9   5   3        5.86       12.09      8.67 o 
  10   5   3       98.41      108.24     16.34 o 
  11   5   3       15.56        7.10      9.35 o 
  12   5   3        7.58        1.29     10.94 o 
  13   5   3       12.21        8.67     12.34 o 
   1   6   3      486.50      468.64      8.29 o 
   2   6   3      342.07      360.32      8.58 o 
   3   6   3       87.83       87.36      4.94 o 
   4   6   3      645.63      653.82      9.07 o 
   5   6   3      243.37      267.55      8.33 o 
   6   6   3      151.18      154.63      7.79 o 
   7   6   3       11.59       13.56      6.55 o 
   8   6   3       58.61       66.40      9.38 o 
   9   6   3      138.59      134.61     10.73 o 
  10   6   3       21.96        2.61      8.85 o 
  11   6   3       13.60       26.63     12.46 o 
  12   6   3        2.01        0.00     10.51 o 
  13   6   3       38.38       41.64     27.25 o 
   1   7   3       61.08       63.76      5.04 o 
   2   7   3       35.58       25.82      4.96 o 
   3   7   3      347.55      359.09      9.49 o 
   4   7   3      273.39      298.60      8.91 o 
   5   7   3      118.57      126.00      8.72 o 
   6   7   3       32.32       53.08      8.24 o 
   7   7   3      261.14      270.73     16.15 o 
   8   7   3      492.06      497.74     17.65 o 
   9   7   3        0.23       12.42      9.48 o 
  10   7   3        7.36        0.00      9.36 o 
  11   7   3       29.75       28.17     11.25 o 
  12   7   3        0.00        0.00     11.21 o 
   1   8   3      100.16      107.08      6.23 o 
   2   8   3       50.24       52.05      5.80 o 
   3   8   3      165.55      177.45      9.38 o 
   4   8   3        0.05        7.43      5.99 o 
   5   8   3       60.31       63.71      8.34 o 
   6   8   3       63.16       48.95      8.53 o 
   7   8   3        7.56        0.00      7.31 o 
   8   8   3       53.14       52.54     11.63 o 
   9   8   3      145.98      116.85     10.84 o 
  10   8   3        3.78        4.28      9.16 o 
  11   8   3        1.64        1.52     11.10 o 
  12   8   3       62.98       65.33     13.58 o 
   1   9   3       10.10        2.74      6.39 o 
   2   9   3      114.06      104.40      7.82 o 
   3   9   3        0.47        0.00      5.76 o 
   4   9   3       10.78        8.79      7.09 o 
   5   9   3       15.70       20.06      8.01 o 
   6   9   3       11.86       16.61      8.68 o 
   7   9   3       70.76       74.83      9.67 o 
   8   9   3      211.00      211.22     12.20 o 
   9   9   3       57.33       42.33     10.83 o 
  10   9   3        9.88       12.40      9.43 o 
  11   9   3       59.23       40.76     12.17 o 
  12   9   3        0.64       25.70     20.48 o 
   1  10   3      251.05      264.13     11.36 o 
   2  10   3      236.31      226.63     10.49 o 
   3  10   3       16.01        8.42      7.44 o 
   4  10   3        0.59        0.00      7.13 o 
   5  10   3       26.21       22.34      8.28 o 
   6  10   3      134.78      128.12     10.80 o 
   7  10   3       48.44       51.64      9.24 o 
   8  10   3       24.52       28.37      8.58 o 
   9  10   3      113.79      136.48     14.49 o 
  10  10   3       17.99       13.88      9.68 o 
  11  10   3        0.10        0.00     10.80 o 
   1  11   3      172.70      176.79     10.60 o 
   2  11   3      519.21      485.29     13.53 o 
   3  11   3        3.90        0.00      7.48 o 
   4  11   3        1.04        0.00      8.57 o 
   5  11   3       10.93        0.00      8.74 o 
   6  11   3       54.98       50.35     10.29 o 
   7  11   3       50.59       45.71      9.51 o 
   8  11   3       71.55       76.72      9.52 o 
   9  11   3       38.05       27.57      9.84 o 
  10  11   3        2.14        0.00     10.39 o 
  11  11   3        5.22        0.52     11.53 o 
   1  12   3       12.57        0.00      7.62 o 
   2  12   3       16.89       10.13      8.45 o 
   3  12   3     1792.28     1761.80     24.15 o 
   4  12   3      792.12      751.22     18.66 o 
   5  12   3       10.01        2.72      9.33 o 
   6  12   3       70.48       57.05     10.33 o 
   7  12   3        5.62        7.64     11.76 o 
   8  12   3       69.90       61.83     10.40 o 
   9  12   3       10.48        6.15     10.79 o 
  10  12   3        1.39        0.00     15.15 o 
  11  12   3        0.09        8.03     41.83 o 
   1  13   3       47.53       56.20      9.05 o 
   2  13   3        0.30        4.07      8.22 o 
   3  13   3        6.36       12.83      8.18 o 
   4  13   3        2.56        0.87     10.47 o 
   5  13   3       13.67       18.46      9.93 o 
   6  13   3        3.75        0.00     11.01 o 
   7  13   3        3.27       12.36     10.37 o 
   8  13   3        3.36        7.34     10.24 o 
   9  13   3        3.36        5.41     13.91 o 
  10  13   3        4.57        0.00     14.25 o 
   1  14   3        0.62        0.00      8.52 o 
   2  14   3       23.36       25.53      8.07 o 
   3  14   3      723.87      651.34     17.82 o 
   4  14   3      414.43      414.74     16.09 o 
   5  14   3        3.86        3.17     10.27 o 
   6  14   3        2.80        0.00     10.96 o 
   7  14   3        1.90       17.01     12.05 o 
   8  14   3       18.82        0.00     10.64 o 
   9  14   3        2.27       16.05     12.20 o 
   1  15   3       14.14       16.53      9.19 o 
   2  15   3       86.10       75.55     10.70 o 
   3  15   3        8.31        7.32      9.07 o 
   4  15   3       19.15       32.98     11.61 o 
   5  15   3       34.72       11.40     12.94 o 
   6  15   3       31.82       36.19     12.26 o 
   7  15   3        6.36       13.10     12.15 o 
   8  15   3       10.01       16.99     11.60 o 
   9  15   3       11.93        8.78     24.63 o 
   1  16   3       15.54       17.96     10.70 o 
   2  16   3       18.86       25.51     10.29 o 
   3  16   3        0.01       11.50     10.83 o 
   4  16   3        2.24        0.00     10.96 o 
   5  16   3        2.64        0.00     11.46 o 
   6  16   3       17.81       26.40     12.46 o 
   7  16   3        8.39        2.96     12.82 o 
   8  16   3        0.01        7.27     14.89 o 
   1  17   3        2.63        0.72     12.24 o 
   2  17   3        6.14       30.62     12.84 o 
   3  17   3        0.64        3.77     11.26 o 
   4  17   3        0.00        0.00     11.48 o 
   5  17   3        0.99       12.89     12.13 o 
   6  17   3        2.64        3.24     12.59 o 
   7  17   3       50.77       45.35     16.45 o 
   1  18   3       22.84       45.65     14.68 o 
   2  18   3        0.56       18.11     15.72 o 
   3  18   3       25.07       18.48     13.25 o 
   4  18   3        1.98       23.13     13.90 o 
   5  18   3        0.21        0.00     12.13 o 
   6  18   3       12.59       38.05     17.37 o 
   1  19   3        3.63        3.87     13.35 o 
   2  19   3        4.39        0.46     19.08 o 
   3  19   3       27.75       21.39     15.41 o 
   4  19   3       15.07       25.46     16.89 o 
   1  20   3       20.09       26.23     30.86 o 
   0   0   4      198.04      217.25     20.53 o 
   1   0   4     1417.00     1341.28     21.20 o 
   2   0   4       19.34       15.82      5.58 o 
   3   0   4      804.08      738.97     14.45 o 
   4   0   4       21.97       17.58      6.51 o 
   5   0   4      407.75      359.88     15.06 o 
   6   0   4       48.33       34.94     10.07 o 
   7   0   4      560.50      521.22     17.02 o 
   8   0   4     1033.11      951.54     22.36 o 
   9   0   4       67.50       56.79     11.50 o 
  10   0   4        0.44        0.00     11.63 o 
  11   0   4        0.32        2.33     13.16 o 
  12   0   4       38.75       35.26     18.58 o 
  13   0   4      121.18       97.00     18.85 o 
   0   1   4       15.01        4.68      4.42 o 
   1   1   4      776.47      698.55     10.74 o 
   2   1   4      134.16      150.06      6.54 o 
   3   1   4       39.43       40.80      4.97 o 
   4   1   4        0.02        0.00      5.63 o 
   5   1   4        6.97        2.64      5.28 o 
   6   1   4      132.83      139.46      8.05 o 
   7   1   4      702.24      664.15     15.80 o 
   8   1   4      118.52      113.88      8.68 o 
   9   1   4       61.74       58.16      7.94 o 
  10   1   4        2.85        8.10      7.67 o 
  11   1   4       81.20       55.10      8.86 o 
  12   1   4        0.19        0.00     10.46 o 
  13   1   4        0.44        0.00     11.58 o 
   0   2   4      164.24      141.24      8.93 o 
   1   2   4      201.57      203.43     10.04 o 
   2   2   4      329.45      329.24      7.00 o 
   3   2   4      351.31      343.15      6.80 o 
   4   2   4      516.86      503.66      9.25 o 
   5   2   4       11.81       11.62      5.18 o 
   6   2   4      166.04      174.81      8.57 o 
   7   2   4        5.21        0.00      6.45 o 
   8   2   4     1151.98     1135.52     17.80 o 
   9   2   4       66.63       47.12      7.46 o 
  10   2   4       15.73       11.43      8.61 o 
  11   2   4        5.80        0.00      8.06 o 
  12   2   4        2.28        0.00      9.71 o 
  13   2   4       37.70        0.00     16.16 o 
   0   3   4     1226.75     1209.82     20.20 o 
   1   3   4       22.74       26.06      4.68 o 
   2   3   4        1.84        1.19      3.72 o 
   3   3   4     3573.46     3518.91     24.33 o 
   4   3   4      848.01      803.51     11.27 o 
   5   3   4       35.78       38.10      5.93 o 
   6   3   4      204.35      212.59      8.67 o 
   7   3   4       45.62       44.50      7.38 o 
   8   3   4        0.21        0.00      6.91 o 
   9   3   4      165.03      172.83     12.28 o 
  10   3   4        5.36        0.00      8.27 o 
  11   3   4        4.93        1.00      9.05 o 
  12   3   4        2.24        4.38      9.97 o 
  13   3   4        6.30       11.11     16.00 o 
   0   4   4      614.24      646.48     18.22 o 
   1   4   4       50.76       53.07      4.91 o 
   2   4   4     1517.46     1549.47     14.67 o 
   3   4   4       24.56       14.14      4.00 o 
   4   4   4     1865.33     1893.07     17.81 o 
   5   4   4      269.91      285.99      8.62 o 
   6   4   4       24.48       21.66      6.31 o 
   7   4   4       29.74       28.58      7.08 o 
   8   4   4        4.18        0.00      7.64 o 
   9   4   4       16.71        9.13      8.34 o 
  10   4   4        8.70       19.76      9.34 o 
  11   4   4        2.48        3.75      9.51 o 
  12   4   4        6.69        6.53     10.08 o 
   0   5   4        8.71        3.37      5.17 o 
   1   5   4      911.47      924.33     11.00 o 
   2   5   4     1469.28     1453.72     14.30 o 
   3   5   4      662.98      673.84      9.00 o 
   4   5   4       36.80       40.65      5.36 o 
   5   5   4        8.21        9.35      6.45 o 
   6   5   4      110.02      121.22     10.05 o 
   7   5   4       10.60        0.97      8.42 o 
   8   5   4        0.98        0.00      8.19 o 
   9   5   4        7.20        5.41      8.57 o 
  10   5   4       23.84       23.63      9.67 o 
  11   5   4        7.39        1.26      9.67 o 
  12   5   4        3.59        0.00     10.15 o 
   0   6   4      308.65      314.13      8.83 o 
   1   6   4      327.90      330.67      7.83 o 
   2   6   4      136.83      151.25      8.07 o 
   3   6   4       41.34       39.21      5.87 o 
   4   6   4       13.11       10.61      6.56 o 
   5   6   4      163.48      166.82      9.51 o 
   6   6   4      104.48      113.17      9.50 o 
   7   6   4        2.92        1.13      7.93 o 
   8   6   4       21.50       12.85      8.10 o 
   9   6   4        0.01        2.06      8.98 o 
  10   6   4      147.81      186.47     16.31 o 
  11   6   4       66.00       74.33     11.33 o 
  12   6   4        9.92        5.71     14.63 o 
   0   7   4       16.72       13.87     10.22 o 
   1   7   4      134.21      139.75      7.59 o 
   2   7   4       95.95      108.54      7.04 o 
   3   7   4        0.67        0.00      7.08 o 
   4   7   4        0.11        0.84      6.91 o 
   5   7   4       42.50       32.43     10.02 o 
   6   7   4        0.43        0.00      7.80 o 
   7   7   4      184.14      190.24     11.22 o 
   8   7   4        0.24        0.00      8.73 o 
   9   7   4        0.00        0.00      8.58 o 
  10   7   4       31.13       24.38     11.15 o 
  11   7   4      185.66      186.74     13.41 o 
  12   7   4        5.93       23.96     12.04 o 
   0   8   4       14.58        5.57     10.92 o 
   1   8   4       23.21       11.93      7.82 o 
   2   8   4       11.62       13.70      6.66 o 
   3   8   4        0.63        0.00      6.70 o 
   4   8   4       29.01       24.20      7.64 o 
   5   8   4       23.40       21.72      7.94 o 
   6   8   4        1.39        5.05      8.24 o 
   7   8   4       35.27       25.72      9.31 o 
   8   8   4       65.97       64.23      9.82 o 
   9   8   4        9.24       10.42      9.27 o 
  10   8   4      229.31      216.92     18.93 o 
  11   8   4       61.83       77.25     11.49 o 
  12   8   4        3.27        5.29     17.93 o 
   0   9   4       44.45       50.11     11.16 o 
   1   9   4       74.79       74.54      8.26 o 
   2   9   4      263.35      239.84     10.52 o 
   3   9   4        5.30        2.26      8.01 o 
   4   9   4        7.61       11.22      8.62 o 
   5   9   4       97.67      102.08     10.59 o 
   6   9   4      145.68      138.03     10.51 o 
   7   9   4        0.24        3.96     12.46 o 
   8   9   4       38.59       31.93      9.08 o 
   9   9   4        4.05       18.18      9.42 o 
  10   9   4       22.51       11.49      9.98 o 
  11   9   4        1.42        0.00     10.01 o 
   0  10   4      119.63       94.24     13.51 o 
   1  10   4        0.03        0.00      7.23 o 
   2  10   4      108.13      131.25      9.54 o 
   3  10   4        0.03        0.00      8.32 o 
   4  10   4        1.43        0.00      8.98 o 
   5  10   4        3.04        0.00      9.12 o 
   6  10   4      117.63      113.01     11.52 o 
   7  10   4       35.70       39.07     11.19 o 
   8  10   4       68.50       61.61     13.81 o 
   9  10   4      126.56      121.30     13.80 o 
  10  10   4        7.06        0.00     13.68 o 
  11  10   4       12.89       41.90     21.90 o 
   0  11   4     1024.02      909.78     26.85 o 
   1  11   4      149.22      155.86     11.31 o 
   2  11   4       10.99       12.58      8.29 o 
   3  11   4      181.69      199.75     12.37 o 
   4  11   4       63.54       75.99     12.18 o 
   5  11   4        7.23        0.00      9.47 o 
   6  11   4        0.39        0.00      9.68 o 
   7  11   4       27.11       30.39     10.52 o 
   8  11   4        7.23        0.55     10.40 o 
   9  11   4        0.01        0.00      9.98 o 
  10  11   4       35.52       12.83     11.85 o 
   0  12   4     1632.71     1535.93     35.54 o 
   1  12   4      306.01      283.48     13.37 o 
   2  12   4       20.38       30.53      8.68 o 
   3  12   4       42.01       69.21     10.38 o 
   4  12   4       81.33      102.43     11.09 o 
   5  12   4       57.63       65.54     12.55 o 
   6  12   4        0.32        0.00      9.93 o 
   7  12   4        4.54        0.00     10.20 o 
   8  12   4       40.85       53.73     11.95 o 
   9  12   4        0.41        0.96     12.49 o 
  10  12   4        5.02       21.80     20.97 o 
   0  13   4      139.79      144.62     22.36 o 
   1  13   4      936.52      880.85     34.36 o 
   2  13   4       73.22       77.87     10.88 o 
   3  13   4      197.43      194.11     12.61 o 
   4  13   4        9.33        5.87      9.12 o 
   5  13   4      264.42      252.06     14.81 o 
   6  13   4       15.48        9.31     11.47 o 
   7  13   4        8.63        7.22     11.08 o 
   8  13   4       18.69       19.19     13.95 o 
   9  13   4        4.84        6.00     11.44 o 
   0  14   4      330.02      335.12     20.32 o 
   1  14   4      235.52      263.15     15.00 o 
   2  14   4        0.60       10.55      9.04 o 
   3  14   4      105.48      112.49     11.81 o 
   4  14   4      352.78      357.71     19.76 o 
   5  14   4        1.26        0.00     10.02 o 
   6  14   4        0.39        0.00     13.28 o 
   7  14   4       24.79       44.89     11.86 o 
   8  14   4        0.07        0.59     11.88 o 
   9  14   4        4.31        7.93     18.77 o 
   0  15   4      284.27      283.98     27.52 o 
   1  15   4        5.62        8.12      9.60 o 
   2  15   4        7.24        9.56      9.67 o 
   3  15   4       27.93       31.18     10.63 o 
   4  15   4        1.06       19.88     10.61 o 
   5  15   4       10.75        0.00     10.47 o 
   6  15   4        1.69        0.97     11.81 o 
   7  15   4        5.29        2.69     12.53 o 
   8  15   4        0.29        0.00     15.45 o 
   0  16   4        5.40       12.90     13.89 o 
   1  16   4        5.98        8.93      9.79 o 
   2  16   4       22.04        5.33     13.36 o 
   3  16   4        0.62        0.00      9.86 o 
   4  16   4       10.67       14.79     11.87 o 
   5  16   4        0.00       32.13     12.48 o 
   6  16   4        0.01        5.94     12.56 o 
   7  16   4        0.27       23.45     14.99 o 
   0  17   4        5.53       13.30     22.39 o 
   1  17   4       26.37       29.12     11.76 o 
   2  17   4       24.72       20.88     13.24 o 
   3  17   4       15.66        0.00     11.24 o 
   4  17   4       10.75       16.97     12.32 o 
   5  17   4        1.05        0.00     12.09 o 
   6  17   4        4.31        4.16     14.03 o 
   0  18   4        0.18       10.27     19.06 o 
   1  18   4        1.03        7.04     15.77 o 
   2  18   4       14.97        2.50     14.10 o 
   3  18   4        0.73       19.58     14.06 o 
   4  18   4        1.25        0.16     12.79 o 
   1  19   4       21.99       23.59     31.83 o 
   2  19   4       11.13        1.18     32.04 o 
   1   1   5      406.35      421.36     11.05 o 
   2   1   5       59.88       58.75      5.87 o 
   3   1   5       22.24       26.03      4.98 o 
   4   1   5        0.80        0.51      5.99 o 
   5   1   5      640.79      641.17     12.02 o 
   6   1   5      727.69      680.68     14.25 o 
   7   1   5       60.23       67.64      8.21 o 
   8   1   5       84.56       70.32      7.55 o 
   9   1   5      164.06      157.88     10.50 o 
  10   1   5        5.00       13.78      7.99 o 
  11   1   5       48.96       35.79     10.32 o 
  12   1   5        0.32        0.00     10.24 o 
   1   2   5      254.44      267.71      9.80 o 
   2   2   5        1.82        3.43      5.18 o 
   3   2   5       34.70       58.06      5.49 o 
   4   2   5       23.60       17.45      5.62 o 
   5   2   5        4.62        0.00      6.41 o 
   6   2   5       65.25       66.17      7.27 o 
   7   2   5        1.85        9.86      6.90 o 
   8   2   5       11.07        7.99      7.02 o 
   9   2   5       16.51        7.44     10.50 o 
  10   2   5        0.00        0.62      9.01 o 
  11   2   5       54.38       43.04     10.58 o 
  12   2   5        1.61        0.00     10.94 o 
   1   3   5      391.02      392.80     13.72 o 
   2   3   5       83.93       97.06      6.61 o 
   3   3   5      249.38      260.58      7.26 o 
   4   3   5        5.35        0.00      5.23 o 
   5   3   5        4.91        3.94      6.38 o 
   6   3   5       12.83        0.00      6.99 o 
   7   3   5       43.08       35.00      7.90 o 
   8   3   5       56.06       57.81      9.18 o 
   9   3   5       58.04       57.96      9.55 o 
  10   3   5       21.43       20.56      9.48 o 
  11   3   5       38.67       30.17     11.52 o 
  12   3   5        1.70        0.00     10.33 o 
   1   4   5       65.00       76.85      6.92 o 
   2   4   5        3.67        8.76      5.14 o 
   3   4   5      122.08      123.00      7.70 o 
   4   4   5       64.20       69.74      7.27 o 
   5   4   5      795.20      783.10     15.38 o 
   6   4   5      514.54      464.49     14.48 o 
   7   4   5       22.33        9.99      8.05 o 
   8   4   5       39.64       27.32      8.60 o 
   9   4   5       30.33       21.39      8.93 o 
  10   4   5       84.62       94.31     10.98 o 
  11   4   5       49.28       63.07     10.86 o 
  12   4   5        3.82        0.00     12.34 o 
   1   5   5       40.35       40.79      5.85 o 
   2   5   5       11.55        1.54      5.21 o 
   3   5   5       95.42      103.49      7.91 o 
   4   5   5       49.41       56.39      7.76 o 
   5   5   5      103.17      105.08      9.77 o 
   6   5   5      132.89      115.06     11.06 o 
   7   5   5       88.10       88.25      9.24 o 
   8   5   5       11.85        7.74      8.33 o 
   9   5   5       67.08       63.07     12.25 o 
  10   5   5       87.64       75.35     13.11 o 
  11   5   5        4.15        0.00     10.07 o 
  12   5   5        0.23        0.00     14.81 o 
   1   6   5      162.14      165.44      9.91 o 
   2   6   5        1.14        0.95      6.53 o 
   3   6   5      305.49      345.88     10.67 o 
   4   6   5       50.99       53.90      7.81 o 
   5   6   5      206.60      232.83     14.73 o 
   6   6   5      356.17      365.26     14.08 o 
   7   6   5        1.35        0.00      8.18 o 
   8   6   5       16.73       17.83      8.62 o 
   9   6   5      157.07      147.73     13.66 o 
  10   6   5       23.98       23.61      9.95 o 
  11   6   5        0.54        0.00      9.74 o 
   1   7   5      229.23      242.01     11.21 o 
   2   7   5      136.69      146.42     10.01 o 
   3   7   5      134.00      129.27      9.97 o 
   4   7   5        1.58        5.72      8.21 o 
   5   7   5       26.65       18.16      8.32 o 
   6   7   5       10.32       10.74      9.07 o 
   7   7   5       11.61        5.40      9.07 o 
   8   7   5       38.01       44.58      9.45 o 
   9   7   5        4.74        5.49     12.24 o 
  10   7   5       26.77       31.10     12.98 o 
  11   7   5       24.07        4.47     10.33 o 
   1   8   5        2.23        0.00      7.91 o 
   2   8   5      218.07      224.94     10.69 o 
   3   8   5        4.83        0.00      9.29 o 
   4   8   5        3.41        7.04      9.17 o 
   5   8   5        0.12        1.51      8.71 o 
   6   8   5      115.00       92.35     12.20 o 
   7   8   5       72.55       36.99     11.95 o 
   8   8   5       64.75       47.93      9.69 o 
   9   8   5        4.41        0.00      9.20 o 
  10   8   5       55.64       56.39     10.68 o 
  11   8   5        9.64        0.00     11.47 o 
   1   9   5       30.56       38.90      9.28 o 
   2   9   5        2.21        1.83      9.28 o 
   3   9   5       32.41       35.95      9.53 o 
   4   9   5        0.13        0.00      8.77 o 
   5   9   5        2.38        0.00     10.26 o 
   6   9   5       68.86       56.20     12.19 o 
   7   9   5       15.68        7.20     10.76 o 
   8   9   5       14.43        0.00     14.21 o 
   9   9   5        0.29        0.00     11.18 o 
  10   9   5       18.64       29.75     11.59 o 
   1  10   5       89.08       95.22     14.18 o 
   2  10   5      638.96      623.24     17.19 o 
   3  10   5       16.72       23.03      9.33 o 
   4  10   5       24.33       22.69      9.50 o 
   5  10   5        4.06        0.00      9.26 o 
   6  10   5       23.29        0.00      9.90 o 
   7  10   5       62.23       65.85     16.61 o 
   8  10   5       52.84       34.11     12.31 o 
   9  10   5        0.09       19.67     11.16 o 
  10  10   5       13.12       31.45     13.68 o 
   1  11   5       25.17       10.30      9.19 o 
   2  11   5      708.90      677.39     17.79 o 
   3  11   5        9.97       20.54      9.36 o 
   4  11   5       48.48       74.15     11.10 o 
   5  11   5        1.40       21.71      9.99 o 
   6  11   5       13.88       12.79     10.36 o 
   7  11   5        2.62        0.00     12.72 o 
   8  11   5        9.03        8.25     10.48 o 
   9  11   5        3.96       20.87     11.66 o 
  10  11   5        2.56       44.42     24.57 o 
   1  12   5       10.79       17.41      9.41 o 
   2  12   5       42.40       23.84      9.12 o 
   3  12   5      203.26      192.71     12.66 o 
   4  12   5       45.79       31.29     10.10 o 
   5  12   5        3.47        0.00      9.66 o 
   6  12   5       53.15       43.41     11.74 o 
   7  12   5       33.09       21.65     13.43 o 
   8  12   5        4.35        9.87     14.82 o 
   9  12   5        0.00       16.06     13.31 o 
   1  13   5        2.31       12.25     10.26 o 
   2  13   5       13.76       18.75     10.65 o 
   3  13   5       44.59       36.91     10.39 o 
   4  13   5       11.93        0.12     14.61 o 
   5  13   5        0.61        0.00     10.25 o 
   6  13   5        0.46        0.00     10.29 o 
   7  13   5        0.08        7.30     13.36 o 
   8  13   5        0.07        0.00     22.80 o 
   1  14   5       33.10       31.45     11.17 o 
   2  14   5       55.13       58.35     12.13 o 
   3  14   5      101.28       82.55     11.55 o 
   4  14   5       82.03       64.08     13.73 o 
   5  14   5        1.50        5.13     11.02 o 
   6  14   5        6.99        6.01     11.60 o 
   7  14   5        4.59       10.60     13.42 o 
   8  14   5       16.78       31.58     25.07 o 
   1  15   5       75.11       85.23     13.01 o 
   2  15   5      172.01      176.74     15.12 o 
   3  15   5       33.11       34.80     10.88 o 
   4  15   5        9.76        0.00     10.61 o 
   5  15   5        1.83       11.20     11.45 o 
   6  15   5       16.08        0.00     16.89 o 
   7  15   5        3.92       21.86     20.97 o 
   1  16   5       20.94       31.51     13.59 o 
   2  16   5      189.23      196.41     15.92 o 
   3  16   5        9.88        3.79     11.99 o 
   4  16   5        3.71        0.00     10.84 o 
   5  16   5        2.21       23.42     11.70 o 
   6  16   5        0.65        0.00     21.43 o 
   1  17   5       17.50       13.72     12.02 o 
   2  17   5        5.58       21.87     13.82 o 
   3  17   5        0.48        7.69     12.43 o 
   4  17   5        4.37        0.00     13.98 o 
   1  18   5        2.10        0.00     20.17 o 
   2  18   5       23.62       26.19     32.60 o 
   0   0   6        0.71        5.86     11.69 o 
   1   0   6      372.85      374.13     15.47 o 
   2   0   6       95.93       97.59     11.71 o 
   3   0   6      194.19      172.45     12.77 o 
   4   0   6      370.95      394.01     17.29 o 
   5   0   6      137.90      160.52     12.36 o 
   6   0   6     1115.01     1077.97     22.95 o 
   7   0   6      820.73      749.65     20.18 o 
   8   0   6       10.55        7.39      7.91 o 
   9   0   6       10.86       13.91     13.65 o 
  10   0   6        7.44        8.23     15.45 o 
  11   0   6        0.26        2.09     17.03 o 
   0   1   6      251.75      271.19     16.61 o 
   1   1   6       13.95       15.93      5.59 o 
   2   1   6        2.65        2.40      6.74 o 
   3   1   6      297.63      343.28     13.96 o 
   4   1   6        7.94        1.75      5.86 o 
   5   1   6      179.93      197.23      9.33 o 
   6   1   6       80.28       91.04      7.97 o 
   7   1   6       16.32       27.21      7.99 o 
   8   1   6       34.31       31.86      8.31 o 
   9   1   6        1.54        0.00      8.52 o 
  10   1   6        0.00        6.47      9.36 o 
  11   1   6        1.30        7.43     11.22 o 
   0   2   6       65.19       81.68     14.52 o 
   1   2   6      414.70      441.83     12.22 o 
   2   2   6        3.53        0.00      6.79 o 
   3   2   6        7.82        3.21      6.77 o 
   4   2   6        5.61        4.76      6.92 o 
   5   2   6       20.35        9.69      7.98 o 
   6   2   6       94.43      117.01      9.03 o 
   7   2   6        0.13        0.00      7.61 o 
   8   2   6       88.50       93.15     10.26 o 
   9   2   6        0.61        0.00      8.74 o 
  10   2   6       24.91       26.59     10.22 o 
  11   2   6       16.72       14.74     10.70 o 
   0   3   6       17.81       13.55     10.01 o 
   1   3   6      143.15      156.70      9.79 o 
   2   3   6        0.03        0.00      6.51 o 
   3   3   6       17.60       10.85      6.94 o 
   4   3   6        4.76        0.00      7.24 o 
   5   3   6      156.75      160.29     11.06 o 
   6   3   6        6.75       15.17      9.67 o 
   7   3   6      191.17      209.16     11.24 o 
   8   3   6        2.75        0.00      8.38 o 
   9   3   6       20.23       27.95      9.43 o 
  10   3   6       42.54       40.18     10.38 o 
  11   3   6       16.09       27.34     10.96 o 
   0   4   6        5.10       10.55      9.91 o 
   1   4   6       31.66       24.26      9.38 o 
   2   4   6       64.07       61.90      8.01 o 
   3   4   6        3.07        4.89      6.84 o 
   4   4   6        0.13        0.00      8.01 o 
   5   4   6       74.46       54.68      9.39 o 
   6   4   6      138.17      126.08     11.59 o 
   7   4   6        0.60        6.54      8.03 o 
   8   4   6        0.70        4.39      8.42 o 
   9   4   6        0.52        0.00      8.59 o 
  10   4   6       12.73       14.06     10.35 o 
  11   4   6       12.44        0.00     11.35 o 
   0   5   6       36.88       44.66     11.52 o 
   1   5   6       11.38       10.13      8.27 o 
   2   5   6        0.73        0.00      9.73 o 
   3   5   6        1.67        0.00      8.01 o 
   4   5   6      292.61      299.46     14.47 o 
   5   5   6      280.58      244.43     12.30 o 
   6   5   6       48.64       54.83      9.97 o 
   7   5   6       15.54       15.94      8.50 o 
   8   5   6       87.05       88.69     10.29 o 
   9   5   6        0.26        4.92      9.09 o 
  10   5   6       38.47       47.52     10.75 o 
  11   5   6        4.65       27.37     14.74 o 
   0   6   6      465.01      498.79     24.89 o 
   1   6   6       24.80       22.72      9.01 o 
   2   6   6       10.02        0.00     10.96 o 
   3   6   6        6.25        0.00      8.72 o 
   4   6   6      184.73      196.75     11.29 o 
   5   6   6      218.37      203.79     15.30 o 
   6   6   6       65.49       68.95     11.59 o 
   7   6   6        1.67        8.14     11.76 o 
   8   6   6       27.49       20.93      9.19 o 
   9   6   6       19.53        6.79      9.17 o 
  10   6   6       15.81       13.33     11.10 o 
   0   7   6      299.86      268.97     18.24 o 
   1   7   6        4.09       13.90      8.73 o 
   2   7   6        6.82       16.02     12.16 o 
   3   7   6       23.95       27.73      9.38 o 
   4   7   6       14.65       15.28      8.87 o 
   5   7   6       42.09       33.17     10.80 o 
   6   7   6       45.83       53.82     13.65 o 
   7   7   6        2.37        8.20     10.80 o 
   8   7   6        0.12        0.00      9.63 o 
   9   7   6        1.65        0.00     12.34 o 
  10   7   6        0.94       14.95     11.64 o 
   0   8   6      838.36      832.50     26.39 o 
   1   8   6       41.29       30.75     10.25 o 
   2   8   6        0.06        9.26      9.34 o 
   3   8   6       11.63        0.00      9.43 o 
   4   8   6      167.83      167.58     12.06 o 
   5   8   6        0.04        5.13     13.77 o 
   6   8   6       29.94       21.74     11.93 o 
   7   8   6       50.65       46.75     12.61 o 
   8   8   6        0.73        1.21     10.08 o 
   9   8   6        0.96        1.61     10.63 o 
  10   8   6        1.26        0.00     14.00 o 
   0   9   6       94.12       95.47     14.64 o 
   1   9   6      159.42      152.96     13.79 o 
   2   9   6        0.69        0.00      9.44 o 
   3   9   6       41.30       28.91      9.47 o 
   4   9   6       42.90       41.36      9.58 o 
   5   9   6      106.34      119.78     13.92 o 
   6   9   6       53.27       52.15     13.12 o 
   7   9   6        8.20        9.69     13.27 o 
   8   9   6       38.29       32.67     11.43 o 
   9   9   6        1.77        3.53     12.59 o 
   0  10   6      313.43      330.20     20.62 o 
   1  10   6      336.85      353.53     16.39 o 
   2  10   6       42.10       38.02     10.97 o 
   3  10   6        1.89       14.98      9.00 o 
   4  10   6       30.14       38.97     14.69 o 
   5  10   6       19.13        1.54     10.94 o 
   6  10   6        4.87        0.00     13.03 o 
   7  10   6        0.28        0.00     14.56 o 
   8  10   6        1.13        3.55     12.63 o 
   9  10   6        0.01        0.00     13.92 o 
   0  11   6      335.60      321.72     20.89 o 
   1  11   6      231.90      209.72     19.73 o 
   2  11   6        1.32        0.32     10.47 o 
   3  11   6       48.73       29.70     10.05 o 
   4  11   6        1.49        3.83     10.86 o 
   5  11   6       22.35       18.99     10.40 o 
   6  11   6       34.98       37.63     12.76 o 
   7  11   6        5.43        0.00     11.88 o 
   8  11   6        4.04        6.41     12.44 o 
   0  12   6       79.56      106.98     22.85 o 
   1  12   6        1.55        4.76     10.31 o 
   2  12   6       12.43       12.40     10.98 o 
   3  12   6        2.65        0.00      9.25 o 
   4  12   6       20.37       43.20     11.32 o 
   5  12   6        9.43       16.99     10.99 o 
   6  12   6        0.32        0.00     12.32 o 
   7  12   6       14.82        0.00     12.23 o 
   8  12   6        1.74        2.01     21.41 o 
   0  13   6       20.36       36.26     18.31 o 
   1  13   6       30.31       27.92     11.52 o 
   2  13   6        0.48       21.63     11.56 o 
   3  13   6        0.19        7.17     10.06 o 
   4  13   6        2.60        0.00     10.33 o 
   5  13   6        3.82        0.00     10.35 o 
   6  13   6       82.23       47.57     13.61 o 
   7  13   6        7.04       12.97     16.51 o 
   0  14   6       73.91       67.23     19.91 o 
   1  14   6        1.26        8.81     11.63 o 
   2  14   6      102.81      114.56     13.85 o 
   3  14   6        0.61       16.39     11.51 o 
   4  14   6        8.76       21.32     10.85 o 
   5  14   6       45.80       46.25     12.25 o 
   6  14   6        2.52        1.32     15.93 o 
   0  15   6      261.59      293.79     27.74 o 
   1  15   6       96.73       84.99     15.49 o 
   2  15   6       21.00       30.06     13.13 o 
   3  15   6        0.18        0.13     13.46 o 
   4  15   6       24.46       24.11     11.33 o 
   5  15   6        2.72        0.00     15.14 o 
   0  16   6       28.84        4.43     19.28 o 
   1  16   6      112.75      144.25     17.28 o 
   2  16   6        0.00        0.00     11.65 o 
   3  16   6        7.14       23.81     16.22 o 
   4  16   6       13.72       24.37     22.61 o 
   0  17   6        4.62        0.00     28.73 o 
   1  17   6        6.84       24.08     21.92 o 
   1   1   7      176.08      186.03     10.77 o 
   2   1   7      173.26      180.19     17.74 o 
   3   1   7       44.63       35.86     11.94 o 
   4   1   7      231.58      256.45     15.48 o 
   5   1   7       87.74       72.34     12.68 o 
   6   1   7        8.05        0.25      6.20 o 
   7   1   7       50.42       48.35     12.33 o 
   8   1   7        1.07        0.00      9.45 o 
   9   1   7        2.92       31.07     10.94 o 
  10   1   7        0.00        0.00     11.35 o 
   1   2   7        7.47        3.86      6.13 o 
   2   2   7        2.94        0.00      8.35 o 
   3   2   7      103.56      118.19     12.03 o 
   4   2   7      139.56      156.79     12.38 o 
   5   2   7      124.31      132.11     10.98 o 
   6   2   7       91.19       93.02      9.66 o 
   7   2   7       20.13       21.97      8.77 o 
   8   2   7       19.18       14.36      9.10 o 
   9   2   7        0.00       17.34     10.30 o 
  10   2   7        6.55       35.95     15.32 o 
   1   3   7        7.59        9.58      6.47 o 
   2   3   7       35.73       25.31      9.56 o 
   3   3   7       59.67       52.66     11.58 o 
   4   3   7       57.08       76.41      9.78 o 
   5   3   7       22.70       16.99      9.07 o 
   6   3   7        4.68        9.72      8.96 o 
   7   3   7       35.61       37.93      9.16 o 
   8   3   7        7.63       14.99      8.94 o 
   9   3   7       31.86       44.09     10.32 o 
  10   3   7       12.82       35.20     15.25 o 
   1   4   7       22.90       41.08     11.14 o 
   2   4   7        0.36        2.16      9.43 o 
   3   4   7        1.67       12.20     10.83 o 
   4   4   7        0.59        0.00      9.28 o 
   5   4   7        2.70        0.00      9.79 o 
   6   4   7        8.80        5.36     14.00 o 
   7   4   7       91.08       85.21     11.96 o 
   8   4   7        0.11        2.40      8.72 o 
   9   4   7        0.18        0.00      9.46 o 
  10   4   7        0.88        2.22     15.06 o 
   1   5   7       10.07       19.01     10.15 o 
   2   5   7       20.77        9.40      9.78 o 
   3   5   7       17.11        5.25     12.50 o 
   4   5   7        6.07        0.73      9.68 o 
   5   5   7        0.46        1.98     10.24 o 
   6   5   7       15.21       29.93     12.19 o 
   7   5   7       38.04       33.58     10.26 o 
   8   5   7       30.17       21.79     10.47 o 
   9   5   7        8.61       16.80     11.18 o 
   1   6   7       39.88       27.28     22.03 o 
   2   6   7        6.49        4.46     10.12 o 
   3   6   7        3.77        9.62     12.29 o 
   4   6   7       77.61       72.86     12.78 o 
   5   6   7       11.81        0.00     10.35 o 
   6   6   7        8.80        0.00     10.79 o 
   7   6   7       37.09       30.21     11.20 o 
   8   6   7       48.30       36.42     10.67 o 
   9   6   7        2.65        0.67     12.91 o 
   1   7   7        9.56        1.07      9.60 o 
   2   7   7        0.75       10.50     10.46 o 
   3   7   7       19.23       20.21     10.90 o 
   4   7   7        2.13        0.00     11.17 o 
   5   7   7      139.16      129.81     14.32 o 
   6   7   7      111.05      115.38     14.69 o 
   7   7   7      115.68      104.17     14.52 o 
   8   7   7       25.15        8.58     10.87 o 
   9   7   7        7.77       14.98     16.96 o 
   1   8   7       62.09       62.72     10.93 o 
   2   8   7       90.68       84.46     11.46 o 
   3   8   7       22.24       47.72     12.85 o 
   4   8   7       43.99       52.03     12.76 o 
   5   8   7        1.92        0.00     11.29 o 
   6   8   7       14.70        1.61     12.25 o 
   7   8   7       47.84       31.92     18.49 o 
   8   8   7        8.38        0.00     11.20 o 
   9   8   7        4.72        5.88     26.20 o 
   1   9   7      214.93      234.49     16.72 o 
   2   9   7       48.50       45.62     11.41 o 
   3   9   7      127.11      131.14     13.20 o 
   4   9   7       90.96       83.83     12.53 o 
   5   9   7        0.54       12.18     11.96 o 
   6   9   7       25.54       25.66     14.94 o 
   7   9   7        8.29        3.58     13.58 o 
   8   9   7        8.46        7.60     12.65 o 
   1  10   7       61.03       74.50     12.78 o 
   2  10   7        0.89        0.00     10.86 o 
   3  10   7       30.98       28.81     11.60 o 
   4  10   7        1.42        0.00     10.29 o 
   5  10   7       37.84       35.08     12.12 o 
   6  10   7        0.09        0.00     14.09 o 
   7  10   7        2.85       21.80     16.90 o 
   1  11   7        1.82        0.00     12.24 o 
   2  11   7        2.41       15.19     11.76 o 
   3  11   7        1.25        1.13     12.48 o 
   4  11   7        0.08        9.13     11.54 o 
   5  11   7        1.39        0.00     11.54 o 
   6  11   7       19.64        5.58     12.55 o 
   7  11   7       15.96        0.00     26.35 o 
   1  12   7        0.47        7.54     12.90 o 
   2  12   7        2.24        2.18     11.51 o 
   3  12   7        0.00       18.24     11.96 o 
   4  12   7        2.36        0.00     10.06 o 
   5  12   7        3.03        1.68     12.19 o 
   6  12   7        3.05        5.17     23.40 o 
   1  13   7        0.00        2.52     15.89 o 
   2  13   7        0.00        4.35     16.96 o 
   3  13   7       11.55       29.84     21.61 o 
   4  13   7        0.03        0.00     10.54 o 
   5  13   7        3.42        0.00     20.31 o 
   1  14   7        4.50       35.42     14.62 o 
   2  14   7        8.98        3.74     12.93 o 
   3  14   7        4.51       17.26     13.25 o 
   4  14   7       14.69        6.06     17.59 o 
   1  15   7       23.96        0.00     16.51 o 
   2  15   7        1.23       17.04     19.91 o 
   0   0   8      391.71      465.93     42.76 o 
   1   0   8        0.52        0.00     13.35 o 
   2   0   8        0.46        0.00     13.51 o 
   3   0   8       15.16       15.16     15.40 o 
   4   0   8       62.85       46.67     29.99 o 
   5   0   8       37.74       28.40     14.42 o 
   6   0   8       12.52       28.81     22.24 o 
   7   0   8        0.74        0.00     13.90 o 
   8   0   8       23.64       34.29     36.20 o 
   9   0   8        6.93        0.00     24.42 o 
   0   1   8       92.45      110.07     13.50 o 
   1   1   8        9.79        3.43      9.25 o 
   2   1   8       50.86       36.74     10.60 o 
   3   1   8       14.02       20.23     15.10 o 
   4   1   8       16.91       17.11     13.27 o 
   5   1   8      102.49      112.23     13.42 o 
   6   1   8       10.55       13.32      9.46 o 
   7   1   8        1.99       22.92     10.86 o 
   8   1   8        0.08        0.00     10.33 o 
   9   1   8       13.63       32.21     17.18 o 
   0   2   8       27.26       26.29     12.28 o 
   1   2   8      112.55      129.47     12.83 o 
   2   2   8       78.18       73.37     12.81 o 
   3   2   8       19.10        0.00     11.27 o 
   4   2   8      122.04      143.40     14.49 o 
   5   2   8       88.67       58.42     14.09 o 
   6   2   8        0.00        6.99     10.33 o 
   7   2   8        3.31        4.32      9.80 o 
   8   2   8        3.55        9.26     10.44 o 
   0   3   8        9.18        8.25     17.95 o 
   1   3   8       15.60       18.90     10.07 o 
   2   3   8        4.48        0.00     11.17 o 
   3   3   8       31.68       46.55     12.35 o 
   4   3   8       45.82       73.19     13.36 o 
   5   3   8       20.15       20.86     11.09 o 
   6   3   8       17.26       24.68     14.26 o 
   7   3   8        0.36        6.98     10.76 o 
   8   3   8        2.20       21.29     11.91 o 
   0   4   8        0.41       10.75     18.07 o 
   1   4   8        2.52       12.21     10.22 o 
   2   4   8        0.10        0.00     12.53 o 
   3   4   8        0.05        9.43     13.54 o 
   4   4   8        2.10       11.02     16.01 o 
   5   4   8       27.46       29.59     11.50 o 
   6   4   8       11.01        8.00     12.18 o 
   7   4   8       10.19       15.59     10.03 o 
   8   4   8        0.05        3.65     17.32 o 
   0   5   8        0.01        0.00     27.80 o 
   1   5   8        0.19        1.07      9.71 o 
   2   5   8       33.67        8.02     13.25 o 
   3   5   8       25.34       41.48     14.25 o 
   4   5   8       10.84        0.45     13.34 o 
   5   5   8       16.41       22.12     12.28 o 
   6   5   8        7.96        0.00     16.08 o 
   7   5   8        3.19       12.70     10.58 o 
   8   5   8        8.28       27.72     23.15 o 
   0   6   8        0.03        0.00     15.05 o 
   1   6   8        1.18       12.00     16.58 o 
   2   6   8       85.44       65.31     14.09 o 
   3   6   8        1.29       13.19     14.02 o 
   4   6   8        0.94        0.00     13.13 o 
   5   6   8       29.78       21.01     12.10 o 
   6   6   8       22.59       11.34     12.99 o 
   7   6   8       39.31       38.06     12.80 o 
   8   6   8        0.34        0.00     19.40 o 
   0   7   8       90.03      120.76     21.40 o 
   1   7   8        0.07        0.00     11.12 o 
   2   7   8       59.82       63.14     27.10 o 
   3   7   8        3.28        7.08     14.24 o 
   4   7   8       29.57        4.66     15.95 o 
   5   7   8        0.30        0.00     11.62 o 
   6   7   8       64.93       31.05     13.92 o 
   7   7   8       47.07       36.14     15.01 o 
   0   8   8       23.23       45.81     19.14 o 
   1   8   8       99.23       82.30     17.03 o 
   2   8   8      183.90      197.69     14.63 o 
   3   8   8       40.64       29.84     18.02 o 
   4   8   8       10.34       21.45     19.02 o 
   5   8   8        0.24        0.00     12.19 o 
   6   8   8        5.47       13.72     13.27 o 
   7   8   8       39.38       32.61     19.55 o 
   0   9   8       12.22        3.82     19.11 o 
   1   9   8        5.92       12.27     16.89 o 
   2   9   8        0.49       14.79     13.20 o 
   3   9   8       41.61       31.91     13.46 o 
   4   9   8       18.09       22.33     12.72 o 
   5   9   8       22.66        7.56     14.78 o 
   6   9   8        4.57        0.00     15.05 o 
   0  10   8        0.14       34.76     20.63 o 
   1  10   8        0.04        8.37     12.84 o 
   2  10   8       74.19       92.35     15.37 o 
   3  10   8       43.31       46.10     14.05 o 
   4  10   8       24.28       17.84     13.95 o 
   5  10   8        3.48        0.00     11.42 o 
   0  11   8       11.97       45.81     20.55 o 
   1  11   8        0.04        0.00     12.57 o 
   2  11   8        1.93       20.73     13.74 o 
   3  11   8       23.52       49.23     23.41 o 
   4  11   8       12.62       18.22     14.75 o 
   5  11   8        1.73        0.00     30.41 o 
   0  12   8       17.79       12.32     18.62 o 
   1  12   8        8.60       10.50     13.71 o 
   2  12   8        8.26       24.67     14.49 o 
   3  12   8        0.02        0.00     28.73 o 
   0  13   8       13.95       20.94     25.43 o 
   1  13   8        0.27       31.01     27.75 o 
   1   1   9        2.31       18.07     12.63 o 
   2   1   9        5.55       14.31     12.42 o 
   3   1   9       44.31       26.34     13.62 o 
   4   1   9        0.26       11.16     13.55 o 
   5   1   9        0.69        0.00     21.06 o 
   6   1   9        2.53        4.90     13.60 o 
   1   2   9        0.06        9.97     16.52 o 
   2   2   9        0.74        0.00     17.64 o 
   3   2   9       71.75       61.70     15.89 o 
   4   2   9        0.01        0.00     13.04 o 
   5   2   9        4.81        4.92     19.48 o 
   6   2   9        0.00       11.24     11.47 o 
   1   3   9        0.70       17.48     16.69 o 
   2   3   9       19.92       12.13     14.30 o 
   3   3   9      134.82      129.31     17.17 o 
   4   3   9        0.92        0.00     14.21 o 
   5   3   9       10.21        3.09     15.50 o 
   6   3   9        3.69       16.03     12.31 o 
   1   4   9        6.33        4.17     16.27 o 
   2   4   9      109.60      128.80     16.80 o 
   3   4   9       54.92       48.56     16.76 o 
   4   4   9        0.46        0.00     14.08 o 
   5   4   9        3.69        0.00     15.09 o 
   6   4   9        6.01       19.19     21.35 o 
   1   5   9       32.14       33.01     17.07 o 
   2   5   9        3.84       10.71     14.76 o 
   3   5   9        7.90        1.05     21.23 o 
   4   5   9        4.42        0.00     17.67 o 
   5   5   9        0.00       25.95     16.05 o 
   6   5   9        0.17        0.00     16.00 o 
   1   6   9        1.09        8.80     13.87 o 
   2   6   9       21.54       31.36     18.39 o 
   3   6   9       52.01       26.79     15.59 o 
   4   6   9       43.63       45.59     16.37 o 
   5   6   9       10.13        0.00     18.73 o 
   1   7   9       11.99        0.00     14.39 o 
   2   7   9       24.76       35.67     14.75 o 
   3   7   9        2.40        3.60     15.28 o 
   4   7   9       11.91       23.28     26.41 o 
   5   7   9       11.18       18.69     23.03 o 
   1   8   9        1.66       18.67     16.10 o 
   2   8   9        7.86        0.00     25.85 o 
   3   8   9       11.58        5.93     12.86 o 
   4   8   9        0.82        0.00     22.08 o 
   1   9   9        5.89       33.27     20.56 o 
   2   9   9        5.41        2.85     27.62 o 
   3   9   9        0.06        0.00     18.35 o 
   1  10   9        5.47       61.70     19.34 o 
   2   0  10        0.29        0.00     35.09 o 
   3   0  10        4.39        0.00     21.60 o 
   0   1  10       17.87       37.92     37.63 o 
   1   1  10        2.12       19.00     35.38 o 
   2   1  10        1.16        0.00     21.49 o 
   3   1  10        0.21        0.00     18.11 o 
   0   2  10        1.00       11.40     34.09 o 
   1   2  10       26.72        4.83     28.68 o 
   2   2  10       13.29        9.50     18.84 o 
   3   2  10        1.07        0.00     17.67 o 
   0   3  10      119.48      145.73     38.94 o 
   1   3  10        6.81       33.62     25.14 o 
   2   3  10       24.52       23.99     22.71 o 
   0   4  10        4.28       23.63     35.43 o 
   1   4  10       13.15       12.79     25.58 o 
   2   4  10       16.44        9.20     19.37 o 
   0   5  10       58.79       73.43     39.15 o 
                                                 
